# Supplementary material for: Nutrition educational interventions for athletes related to low energy availability: A systematic review
Source: PLoS One. 2025 Feb 14;20(2):e0314506. doi: 10.1371/journal.pone.0314506 (PMC11828352; doi:10.1371/journal.pone.0314506)
Supplement: S3 Table — Spreadsheet detailing the returned titles for screening, with each tab reflecting the stage of search strategy (article, abstract, full text) and the color-coded reason for exclusion or inclusion (see tab “reason for exclusion key.” The “PEDRO scoring” tab reflects the score for each sub-domain of the scale, and the final scores from each blinded reviewer. (XLSX) [file pone.0314506.s003.xlsx]

## Sheet: screen_by_title
Title	Authors	Citation	First Author	Journal/Book	Publication Year	Create Date	PMCID	NIHMS ID	DOI
Pragmatic, Randomized Controlled Trials of the Girls on the Go! Program to Improve Self-Esteem in Girls	Tirlea L, Truby H, Haines TP.	Am J Health Promot. 2016 Mar;30(4):231-41. doi: 10.1177/0890117116639572.	Tirlea L	Am J Health Promot	2016	2016-07-13			10.1177/0890117116639572
Preliminary examination of a couple-based eating disorder prevention program	Ramirez AL, Perez M, Taylor A.	Body Image. 2012 Jun;9(3):324-33. doi: 10.1016/j.bodyim.2012.04.006. Epub 2012 May 26.	Ramirez AL	Body Image	2012	2012-05-29			10.1016/j.bodyim.2012.04.006
Randomised controlled trial of the effects of increased energy intake on menstrual recovery in exercising women with menstrual disturbances: the 'REFUEL' study	De Souza MJ, Mallinson RJ, Strock NCA, Koltun KJ, Olmsted MP, Ricker EA, Scheid JL, Allaway HC, Mallinson DJ, Kuruppumullage Don P, Williams NI.	Hum Reprod. 2021 Jul 19;36(8):2285-2297. doi: 10.1093/humrep/deab149.	De Souza MJ	Hum Reprod	2021	2021-06-24	PMC8487661		10.1093/humrep/deab149
Reducing eating disorder risk among male athletes: A randomized controlled trial investigating the male athlete body project	Perelman H, Schwartz N, Yeoward-Dodson J, Quiñones IC, Murray MF, Dougherty EN, Townsel R, Arthur-Cameselle J, Haedt-Matt AA.	Int J Eat Disord. 2022 Feb;55(2):193-206. doi: 10.1002/eat.23665. Epub 2022 Jan 17.	Perelman H	Int J Eat Disord	2022	2022-01-17			10.1002/eat.23665
The Norwegian healthy body image programme: study protocol for a randomized controlled school-based intervention to promote positive body image and prevent disordered eating among Norwegian high school students	Sundgot-Borgen C, Bratland-Sanda S, Engen KME, Pettersen G, Friborg O, Torstveit MK, Kolle E, Piran N, Sundgot-Borgen J, Rosenvinge JH.	BMC Psychol. 2018 Mar 6;6(1):8. doi: 10.1186/s40359-018-0221-8.	Sundgot-Borgen C	BMC Psychol	2018	2018-03-08	PMC5840729		10.1186/s40359-018-0221-8
The PED-t trial protocol: The effect of physical exercise -and dietary therapy compared with cognitive behavior therapy in treatment of bulimia nervosa and binge eating disorder	Mathisen TF, Rosenvinge JH, Pettersen G, Friborg O, Vrabel K, Bratland-Sanda S, Svendsen M, Stensrud T, Bakland M, Wynn R, Sundgot-Borgen J.	BMC Psychiatry. 2017 May 12;17(1):180. doi: 10.1186/s12888-017-1312-4.	Mathisen TF	BMC Psychiatry	2017	2017-05-13	PMC5427572		10.1186/s12888-017-1312-4
Therapists' experiences with a new treatment combining physical exercise and dietary therapy (the PED-t) for eating disorders: an interview study in a randomised controlled trial at the Norwegian School of Sport Sciences	Bakland M, Sundgot-Borgen J, Wynn R, Rosenvinge JH, Stornæs AV, Pettersen G.	BMJ Open. 2018 Jan 11;8(1):e019386. doi: 10.1136/bmjopen-2017-019386.	Bakland M	BMJ Open	2018	2018-01-14	PMC5781022		10.1136/bmjopen-2017-019386
Treatment of athletic amenorrhea with a diet and training intervention program	Dueck CA, Matt KS, Manore MM, Skinner JS.	Int J Sport Nutr. 1996 Mar;6(1):24-40. doi: 10.1123/ijsn.6.1.24.	Dueck CA	Int J Sport Nutr	1996	1996-03-01			10.1123/ijsn.6.1.24
Treatment outcome in people with subthreshold compared with full-syndrome binge eating disorder	Friederich HC, Schild S, Wild B, de Zwaan M, Quenter A, Herzog W, Zipfel S.	Obesity (Silver Spring). 2007 Feb;15(2):283-7. doi: 10.1038/oby.2007.545.	Friederich HC	Obesity (Silver Spring)	2007	2007-02-15			10.1038/oby.2007.545
Adapting a Technology-Based Eating Disorder Model for Athletes		JOURNAL OF CLINICAL SPORT PSYCHOLOGY	Flatt, RE; Taylor, CB		2018				10.1123/jcsp.2018-0015
Advances in Management of the Female Athlete Triad and Eating Disorders		CLINICS IN SPORTS MEDICINE	Zach, KN; Machin, ALS; Hoch, AZ		2011				10.1016/j.csm.2011.03.005
Athletes' and Coaches' Perceptions of Nutritional Advice: Eating More Food for Health and Performance		NUTRIENTS	Logue, DM; Mahony, L; Corish, CA; Tobin, D; Doherty, R; O'Higgins, G; Madigan, SM		2021				10.3390/nu13061925
Body image treatment for a community sample of obligatory and nonobligatory exercisers		INTERNATIONAL JOURNAL OF EATING DISORDERS	Smith, JE; Wolfe, BL; Laframboise, DE		2001				10.1002/eat.1099
Calorie-Containing Recovery Drinks Increase Recreational Runners' Voluntary Energy and Carbohydrate Intake, with Minimal Impact on Fluid Recovery		INTERNATIONAL JOURNAL OF SPORT NUTRITION AND EXERCISE METABOLISM	Ben Desbrow; Barnes, K; Cox, GR; Iudakhina, E; McCartney, D; Skepper, S; Young, C; Irwin, C		2019				10.1123/ijsnem.2019-0043
Clinical evaluation of education relating to nutrition and skeletal loading in competitive male road cyclists at risk of relative energy deficiency in sports (RED-S): 6-month randomised controlled trial		BMJ OPEN SPORT & EXERCISE MEDICINE	Keay, N; Francis, G; Entwistle, I; Hind, K		2019				10.1136/bmjsem-2019-000523
Co-Developing athletes embodied with community sport stakeholders and national partners: a body image promotion program for adolescent girls in sport		INTERNATIONAL JOURNAL OF SPORT AND EXERCISE PSYCHOLOGY	Pila, E; Sick, K; Maharaj, A; Cooper-Evelyn, T; Sabiston, C		2021
COLLEGIATE ATHLETES AND DISORDERED EATING: IMPLICATIONS FOR POLICY DEVELOPMENT AND HEALTH EDUCATION		INTERNATIONAL JOURNAL OF BEHAVIORAL MEDICINE	Thompson, A; Reindl, D; Gallagher, K; Miller, C; Boardley, D		2010
Counseling female athletes: Application of the stages of change model to avoid disordered eating, amenorrhea, and osteoporosis		PSYCHOLOGICAL REPORTS	Bass, M; Turner, L; Hunt, S		2001				10.2466/PR0.88.4.1153-1160
Development of a medical nutrition therapy protocol for female collegiate athletes		JOURNAL OF THE AMERICAN DIETETIC ASSOCIATION	Skinner, P; Kopecky, L; Seburg, S; Roth, T; Eich, J; Lewis, NM		2001				10.1016/S0002-8223(01)00225-5
Dietary intervention might enhance the RBC cell metabolism		JAPANESE JOURNAL OF PHYSICAL FITNESS AND SPORTS MEDICINE	Kawano, Y; Ishizaki, S; Akiyama, Y; Shiozawa, N; Hayashi, K; Hirata, H; Mekada, Y; Takahashi, N; Yamakawa, J		2006
Dietary Intervention Restored Menses in Female Athletes with Exercise-Associated Menstrual Dysfunction with Limited Impact on Bone and Muscle Health		NUTRIENTS	Cialdella-Kam, L; Guebels, CP; Maddalozzo, GF; Manore, MM		2014				10.3390/nu6083018
Effect of Increased Daily Food Intake and Resistance Training on Body Composition, Body Dimension, Strength and Metabolic Variables among Underweight Males		INTERNATIONAL JOURNAL OF PHARMACEUTICAL RESEARCH AND ALLIED SCIENCES	Almoslim, HA; Ibrahim, S; Allen, J; Abu Hilal, H		2017
Energy and nutrient status of amenorrheic athletes participating in a diet and exercise training intervention program		INTERNATIONAL JOURNAL OF SPORT NUTRITION	Kopp-Woodroffe, SA; Manore, MM; Dueck, CA; Skinner, JS; Matt, KS		1999				10.1123/ijsn.9.1.70
Female Athlete Body Project Intervention with Professional Dancers: A Pilot Trial		EATING DISORDERS	Gorrell, S; Schaumberg, K; Boswell, JF; Hormes, JM; Anderson, DA		2021				10.1080/10640266.2019.1632592
Female Athlete Triad and Its Components: Toward Improved Screening and Management		MAYO CLINIC PROCEEDINGS	Javed, A; Tebben, PJ; Fischer, PR; Lteif, AN		2013				10.1016/j.mayocp.2013.07.001
Fuel for the work required: a practical approach to amalgamating train-low paradigms for endurance athletes		PHYSIOLOGICAL REPORTS	Impey, SG; Hammond, KM; Shepherd, SO; Sharples, AP; Stewart, C; Limb, M; Smith, K; Philp, A; Jeromson, S; Hamilton, DL; Close, GL; Morton, JP		2016				10.14814/phy2.12803
Fueling for the Field: Nutrition for Jumps, Throws, and Combined Events		INTERNATIONAL JOURNAL OF SPORT NUTRITION AND EXERCISE METABOLISM	Sygo, J; Glass, AK; Killer, SC; Stellingwerff, T		2019				10.1123/ijsnem.2018-0272
Health education prevention for eating disorders among college female athletes		AMERICAN JOURNAL OF HEALTH BEHAVIOR	Abood, DA; Black, DR		2000				10.5993/AJHB.24.3.6
How To Fight Eating Disorders Among Adolescent Elite Athletes - A Cluster-randomized Intervention Study		MEDICINE AND SCIENCE IN SPORTS AND EXERCISE	Martinsen, M; Pensgaard, AM; Sundgot-Borgen, J		2013
Identification and Management of Eating Disorders in Children and Adolescents		PEDIATRICS	Hornberger, LL; Lane, MA		2021				10.1542/peds.2020-040279
Implementation of a nutrition education program in a handball team; consequences on nutritional status		NUTRICION HOSPITALARIA	Molina-Lopez, J; Molina, JM; Chirosa, LJ; Florea, D; Saez, L; Jimenez, J; Planellss, P; de la Cruz, AP; Planells, E		2013				10.3305/nh.2013.28.4.6600
Increased carbohydrate availability effects energy and nutrient periodisation of professional male athletes from the Australian Football League		APPLIED PHYSIOLOGY NUTRITION AND METABOLISM	Salagaras, BS; Mackenzie-Shalders, KL; Slater, GJ; McLellan, C; Coffey, VG		2021				10.1139/apnm-2021-0316
Increased Female Athlete Triad Knowledge Among Collegiate Dancers Following a Brief Educational Video Intervention		JOURNAL OF DANCE MEDICINE & SCIENCE	Brown, K; Yates, M; Meenan, M; Brown, AF		2020				10.12678/1089-313X.24.4.161
Increased Female Athlete Triad Knowledge Following a Brief Video Educational Intervention		JOURNAL OF NUTRITION EDUCATION AND BEHAVIOR	Krick, RL; Brown, AF; Brown, KN		2019				10.1016/j.jneb.2019.05.600
Increasing help-seeking for eating pathology among collegiate athletes: An examination of a novel, customized intervention		PSYCHOLOGY OF SPORT AND EXERCISE	Martin, SJ; Saulnier, KG; Horvath, SA; Anderson, T		2020				10.1016/j.psychsport.2020.101731
New perspectives on nutritional interventions to augment lipid utilisation during exercise		BRITISH JOURNAL OF NUTRITION	Gonzalez, JT; Stevenson, EJ		2012				10.1017/S0007114511006684
Nutrition Knowledge Is Associated with Energy Availability and Carbohydrate Intake in Young Female Cross-Country Skiers		NUTRIENTS	Kettunen, O; Heikkila, M; Linnamo, V; Ihalainen, JK		2021				10.3390/nu13061769
Nutritional Support to Maintain Proper Immune Status during Intense Training		NUTRITIONAL COACHING STRATEGY TO MODULATE TRAINING EFFICIENCY	Gleeson, M		2013				10.1159/000345822
Physical exercise and nutritional therapy in the treatment of eating disorders		ARCHIVOS LATINOAMERICANOS DE NUTRICION	Acosta-Gallego, A; Gamonales, OM; Munoz-Jimenez, J; Canero, DA; Gamez-Calvo, L		2022				10.37527/2022.72.1.007
Preventing substance use and disordered eating - Initial outcomes of the ATHENA (Athletes Targeting Healthy Exercise and Nutrition Alternatives) Program		ARCHIVES OF PEDIATRICS & ADOLESCENT MEDICINE	Elliot, DL; Goldberg, L; Moe, EL; DeFrancesco, CA; Durham, MB; Hix-Small, H		2004				10.1001/archpedi.158.11.1043
Prevention of eating disorders in female athletes		OPEN ACCESS JOURNAL OF SPORTS MEDICINE	Coelho, GMD; Gomes, AID; Ribeiro, BG; Soares, LD		2014				10.2147/OAJSM.S36528
PROMOTING ENDURANCE TRAINING ADAPTATIONS THROUGH NUTRITIONAL INTERVENTIONS: LOW-CARBOHYDRATE TRAINING?		5TH INTERNATIONAL SCIENTIFIC CONFERENCE ON KINESIOLOGY, PROCEEDINGS BOOK	Drust, B; Morton, J		2008
PROMOTING ENDURANCE TRAINING ADAPTATIONS WITH NUTRITIONAL INTERVENTIONS: THE POTENTIAL BENEFITS OF 'LOW CARBOHYDRATE' TRAINING		KINESIOLOGY	Drust, B; Morton, JP		2009
Promoting training adaptations through nutritional interventions		JOURNAL OF SPORTS SCIENCES	Hawley, JA; Tipton, KD; Millard-Stafford, ML		2006				10.1080/02640410500482727
Rationale and study design of an intervention of increased energy intake in women with exercise-associated menstrual disturbances to improve menstrual function and bone health: The REFUEL study		CONTEMPORARY CLINICAL TRIALS COMMUNICATIONS	Williams, NI; Mallinson, RJ; De Souza, MJ		2019				10.1016/j.conctc.2019.100325
Recognition and Rehabilitation of the Female Athlete Triad/Tetrad: A Multidisciplinary Approach		CURRENT SPORTS MEDICINE REPORTS	Temme, KE; Hoch, AZ		2013				10.1249/JSR.0b013e318296190b
Reducing the Risk of Disordered Eating Among Female Athletes: A Test of Alternative Interventions		JOURNAL OF APPLIED SPORT PSYCHOLOGY	Smith, A; Petrie, T		2008				10.1080/10413200802241832
Reported eating behavior and attitudes improvement after a nutrition intervention program in a group of young female dancers		INTERNATIONAL JOURNAL OF SPORT NUTRITION AND EXERCISE METABOLISM	Yannakoulia, M; Sitara, M; Matalas, AL		2002				10.1123/ijsnem.12.1.24
Short-term DHEA administration in recreational athletes: impact on food intake, segmental body composition and adipokines		JOURNAL OF SPORTS MEDICINE AND PHYSICAL FITNESS	Gravisse, N; Vibarel-Rebot, N; Buisson, C; Le Tiec, C; Castanier, C; Do, MC; Gagey, O; Audran, M; Collomp, K		2019				10.23736/S0022-4707.18.08845-X
Study the Effect of Relative Energy Deficiency on Physiological and Physical Variables in Professional Women Athletes: A Randomized Controlled Trial		METABOLITES	Miralles-Amoros, L; Asencio-Mas, N; Martinez-Olcina, M; Vicente-Martinez, M; Garcia-De Frutos, JM; Penaranda-Moraga, M; Gonzalvez-Alvarado, L; Yanez-Sepulveda, R; Cortes-Roco, G; Martinez-Rodriguez, A		2023				10.3390/metabo13020168
Metabolic profile in women with bulimia nervosa or binge-eating disorder before and after treatment: secondary analysis from the randomized PED-t trial	Mathisen TF, Sundgot-Borgen J, Rosenvinge JH, Bratland-Sanda S, Svendsen M, Pettersen G, Vrabel K, Friborg O.	Eat Weight Disord. 2023 Apr 27;28(1):41. doi: 10.1007/s40519-023-01567-y.	Mathisen TF	Eat Weight Disord	2023	2023-04-27	PMC10140012		10.1007/s40519-023-01567-y
Improving the body image, eating attitudes, and behaviors of young male and female adolescents: a new educational approach that focuses on self-esteem	O'Dea JA, Abraham S.	Int J Eat Disord. 2000 Jul;28(1):43-57. doi: 10.1002/(sici)1098-108x(200007)28:1<43::aid-eat6>3.0.co;2-d.	O'Dea JA	Int J Eat Disord	2000	2000-05-09			10.1002/(sici)1098-108x(200007)28:1<43::aid-eat6>3.0.co;2-d
Intervening with coaches to promote awareness and prevention of weight pressures in cheerleaders	Whisenhunt BL, Williamson DA, Drab-Hudson DL, Walden H.	Eat Weight Disord. 2008 Jun;13(2):102-10. doi: 10.1007/BF03327610.	Whisenhunt BL	Eat Weight Disord	2008	2008-07-10			10.1007/BF03327610
Is physical exercise and dietary therapy a feasible alternative to cognitive behavior therapy in treatment of eating disorders? A randomized controlled trial of two group therapies	Mathisen TF, Rosenvinge JH, Friborg O, Vrabel K, Bratland-Sanda S, Pettersen G, Sundgot-Borgen J.	Int J Eat Disord. 2020 Apr;53(4):574-585. doi: 10.1002/eat.23228. Epub 2020 Jan 16.	Mathisen TF	Int J Eat Disord	2020	2020-01-17	PMC7187559		10.1002/eat.23228
The Female Athlete Body project study: 18-month outcomes in eating disorder symptoms and risk factors		INTERNATIONAL JOURNAL OF EATING DISORDERS	Stewart, TM; Pollard, T; Hildebrandt, T; Wesley, NY; Kilpela, LS; Becker, CB		2019				10.1002/eat.23145
The Female Athlete Triad and Relative Energy Deficiency in Sport: Knowledge of Both Can Improve the Health of Female Athletes		STRENGTH AND CONDITIONING JOURNAL	Valliant, MW		2016				10.1519/SSC.0000000000000201
The German Young Olympic Athletes' Lifestyle and Health Management Study (GOAL Study): design of a mixed-method study		BMC PUBLIC HEALTH	Thiel, A; Diehl, K; Giel, KE; Schnell, A; Schubring, AM; Mayer, J; Zipfel, S; Schneider, S		2011				10.1186/1471-2458-11-410
The Influence of Sport Nutrition Knowledge on Body Composition and Perceptions of Dietary Requirements in Collegiate Athletes		NUTRIENTS	Jagim, AR; Fields, JB; Magee, M; Kerksick, C; Luedke, J; Erickson, J; Jones, MT		2021				10.3390/nu13072239
The Mediating Role of Eating Attitudes in Sociocultural Attitudes toward the Body in Predicting Obligatory Exercise among Young People: A Polish and Chinese Comparison		NUTRIENTS	Guo, S; Kamionka, A; Izydorczyk, B; Lipowska, M; Lizinczyk, S; Radtke, BM; Sajewicz-Radtke, U; Lipowski, M		2023				10.3390/nu15040952
The Need for Qualified Intervention for the Female Athlete Triad Syndrome Patient		ATHLETIC THERAPY TODAY	Hostettter, KS; Drummond, JL		2010				10.1123/att.15.3.29
Treatment Considerations for Compulsive Exercise in High-Performance Athletes with an Eating Disorder		SPORTS MEDICINE-OPEN	Martenstyn, JA; Jeacocke, NA; Pittman, J; Touyz, S; Maguire, S		2022				10.1186/s40798-022-00425-y
Evaluating a 'non-diet' wellness intervention for improvement of metabolic fitness, psychological well-being and eating and activity behaviors	Bacon L, Keim NL, Van Loan MD, Derricote M, Gale B, Kazaks A, Stern JS.	Int J Obes Relat Metab Disord. 2002 Jun;26(6):854-65. doi: 10.1038/sj.ijo.0802012.	Bacon L	Int J Obes Relat Metab Disord	2002	2002-05-31			10.1038/sj.ijo.0802012
Health-At-Every-Size and eating behaviors: 1-year follow-up results of a size acceptance intervention	Provencher V, Bégin C, Tremblay A, Mongeau L, Corneau L, Dodin S, Boivin S, Lemieux S.	J Am Diet Assoc. 2009 Nov;109(11):1854-61. doi: 10.1016/j.jada.2009.08.017.	Provencher V	J Am Diet Assoc	2009	2009-10-28			10.1016/j.jada.2009.08.017
Healthy Runner Project: a 7-year, multisite nutrition education intervention to reduce bone stress injury incidence in collegiate distance runners		BMJ OPEN SPORT & EXERCISE MEDICINE	Fredericson, M; Roche, M; Barrack, MT; Tenforde, A; Sainani, K; Kraus, E; Kussman, A; Olson, EM; Kim, BY; Fahy, K; Miller, E; Diamond, E; Meraz, S; Singh, S; Nattiv, A		2023				10.1136/bmjsem-2023-001545
Treatment strategies for the female athlete triad in the adolescent athlete: current perspectives		OPEN ACCESS JOURNAL OF SPORTS MEDICINE	Thein-Nissenbaum, J; Hammer, E		2017				10.2147/OAJSM.S100026
Using Contemporary Behavior Change Science to Design and Implement an Effective Nutritional Intervention Within Professional Rugby League		INTERNATIONAL JOURNAL OF SPORT NUTRITION AND EXERCISE METABOLISM	Costello, N; McKenna, J; Sutton, L; Deighton, K; Jones, B		2018				10.1123/ijsnem.2017-0298
Goodform: A cluster randomised controlled trial of a school-based program to prevent body dissatisfaction and muscle building supplement use among adolescent boys	Yager Z, Doley JR, McLean SA, Griffiths S.	Body Image. 2023 Mar;44:24-35. doi: 10.1016/j.bodyim.2022.11.003. Epub 2022 Nov 23.	Yager Z	Body Image	2023	2022-11-26			10.1016/j.bodyim.2022.11.003
The effect of exercise, cognitive therapy, and nutritional counseling in treating bulimia nervosa	Sundgot-Borgen J, Rosenvinge JH, Bahr R, Schneider LS.	Med Sci Sports Exerc. 2002 Feb;34(2):190-5. doi: 10.1097/00005768-200202000-00002.	Sundgot-Borgen J	Med Sci Sports Exerc	2002	2002-02-06			10.1097/00005768-200202000-00002
The effects of a middle-school healthy eating intervention on adolescents' fat and fruit intake and soft drinks consumption	Haerens L, De Bourdeaudhuij I, Maes L, Vereecken C, Brug J, Deforche B.	Public Health Nutr. 2007 May;10(5):443-9. doi: 10.1017/S1368980007219652.	Haerens L	Public Health Nutr	2007	2007-04-07			10.1017/S1368980007219652
The effects of exercise and diet manipulation on the capacity to perform prolonged exercise in the heat and in the cold in trained humans	Pitsiladis YP, Maughan RJ.	J Physiol. 1999 Jun 15;517 ( Pt 3)(Pt 3):919-30. doi: 10.1111/j.1469-7793.1999.0919s.x.	Pitsiladis YP	J Physiol	1999	1999-06-08	PMC2269386		10.1111/j.1469-7793.1999.0919s.x
The Female Athlete Body (FAB) study: Rationale, design, and baseline characteristics	Stewart TM, Pollard T, Hildebrandt T, Beyl R, Wesley N, Kilpela LS, Becker CB.	Contemp Clin Trials. 2017 Sep;60:63-71. doi: 10.1016/j.cct.2017.06.005. Epub 2017 Jun 10.	Stewart TM	Contemp Clin Trials	2017	2017-06-15	PMC5546607	NIHMS889298	10.1016/j.cct.2017.06.005
Carbohydrate loading and supplementation in endurance-trained women runners		JOURNAL OF APPLIED PHYSIOLOGY	Andrews, JL; Sedlock, DA; Flynn, MG; Navalta, JW; Ji, HH		2003				10.1152/japplphysiol.00855.2002
Effects of a 16-Week Digital Intervention on Sports Nutrition Knowledge and Behavior in Female Endurance Athletes with Risk of Relative Energy Deficiency in Sport (REDs)		NUTRIENTS	Fahrenholtz, IL; Melin, AK; Garthe, I; Hollekim-Strand, SM; Ivarsson, A; Koehler, K; Logue, D; Lundstrom, P; Madigan, S; Wasserfurth, P; Torstveit, MK		2023				10.3390/nu15051082
Effects of a food intervention on futsal athletes of different age categories		REVISTA BRASILEIRA DE FUTSAL E FUTEBOL	da Silveira, MA; Rombaldi, AJ; Coswig, VS		2017
Effects of a Short-Term Fat Adaptation with Carbohydrate Restoration Diet on Metabolic Responses and Exercise Performance in Well-Trained Runners		NUTRIENTS	Che, KX; Qiu, JQ; Yi, LY; Zou, MH; Li, ZH; Carr, A; Snipe, RMJ; Benardot, D		2021				10.3390/nu13031033
Effects of achievement goals on self-regulation of eating attitudes among elite female athletes: An experimental study		PSYCHOLOGY OF SPORT AND EXERCISE	Scoffier, S; Gernigon, C; d'Arripe-Longueville, F		2012				10.1016/j.psychsport.2011.11.005
Effects of Carbohydrate Supplementation on Functional and Metabolic Performance in Trained and Untrained Football Players		RBNE-REVISTA BRASILEIRA DE NUTRICAO ESPORTIVA	Johann, B; Deresz, LF; de Oliveira, AM; Conde, SR		2015
Effects of daily medium-chain triglyceride ingestion on energy metabolism and endurance performance capacity in well-trained runners		NUTRITION RESEARCH	Oopik, V; Timpmann, S; Medijainen, L; Lemberg, H		2001				10.1016/S0271-5317(01)00319-0
EFFECTS OF DIET AND AEROBIC OR ANAEROBIC EXERCISES ON EATING DISORDERS		NUTRICION HOSPITALARIA	Martinez-Rodriguez, A		2015				10.3305/nh.2015.31.3.8131
Effects of dietary intervention in young female athletes with menstrual disorders		JOURNAL OF THE INTERNATIONAL SOCIETY OF SPORTS NUTRITION	Lagowska, K; Kapczuk, K; Friebe, Z; Bajerska, J		2014				10.1186/1550-2783-11-21
Energy Availability, Macronutrient Intake, and Nutritional Supplementation for Improving Exercise Performance in Endurance Athletes		CURRENT SPORTS MEDICINE REPORTS	Casazza, GA; Tovar, AP; Richardson, CE; Cortez, AN; Davis, BA		2018				10.1249/JSR.0000000000000494
Essentials for Best Practice: Treatment Approaches for Athletes With Eating Disorders		JOURNAL OF CLINICAL SPORT PSYCHOLOGY	Conviser, JH; Tierney, AS; Nickols, R		2018				10.1123/jcsp.2018-0013
EVALUATION OF AN INTERVENTION PROGRAM ON BODY ESTEEM, EATING ATTITUDES AND PRESSURE TO BE THIN IN RHYTHMIC GYMNASTICS ATHLETES		SCIENCE OF GYMNASTICS JOURNAL	Kosmidou, E; Proios, M; Giannitsopoulou, E; Siatras, T; Doganis, G; Proios, M; Douda, H; Fachantidou-Tsiligiroglou, A		2015
Evidence-Based Interventions for the Treatment of Eating Disorders		JOURNAL OF CLINICAL SPORT PSYCHOLOGY	Moore, ZE; Ciampa, R; Wilsnack, J; Wright, E		2007				10.1123/jcsp.1.4.371
Key Nutritional Strategies to Optimize Performance in Para Athletes		PHYSICAL MEDICINE AND REHABILITATION CLINICS OF NORTH AMERICA	Scaramella, J; Kirihennedige, N; Broad, E		2018				10.1016/j.pmr.2018.01.005
Moderators and predictors of response to eating disorder risk factor reduction programs in collegiate female athletes		PSYCHOLOGY OF SPORT AND EXERCISE	Stewart, TM; Plasencia, M; Han, H; Jackson, H; Becker, CB		2014				10.1016/j.psychsport.2014.02.006
Nine-month nutritional intervention improves restoration of menses in young female athletes and ballet dancers		JOURNAL OF THE INTERNATIONAL SOCIETY OF SPORTS NUTRITION	Lagowska, K; Kapczuk, K; Jeszka, J		2014				10.1186/s12970-014-0052-9
Coaches' knowledge and management of eating disorders: a randomized controlled trial	Martinsen M, Sherman RT, Thompson RA, Sundgot-Borgen J.	Med Sci Sports Exerc. 2015 May;47(5):1070-8. doi: 10.1249/MSS.0000000000000489.	Martinsen M	Med Sci Sports Exerc	2015	2014-09-10			10.1249/MSS.0000000000000489
Daily training with high carbohydrate availability increases exogenous carbohydrate oxidation during endurance cycling	Cox GR, Clark SA, Cox AJ, Halson SL, Hargreaves M, Hawley JA, Jeacocke N, Snow RJ, Yeo WK, Burke LM.	J Appl Physiol (1985). 2010 Jul;109(1):126-34. doi: 10.1152/japplphysiol.00950.2009. Epub 2010 May 13.	Cox GR	J Appl Physiol (1985)	2010	2010-05-15			10.1152/japplphysiol.00950.2009
Definition and outcome of a curriculum to prevent disordered eating and body-shaping drug use	Elliot DL, Moe EL, Goldberg L, DeFrancesco CA, Durham MB, Hix-Small H.	J Sch Health. 2006 Feb;76(2):67-73. doi: 10.1111/j.1746-1561.2006.00070.x.	Elliot DL	J Sch Health	2006	2006-02-10			10.1111/j.1746-1561.2006.00070.x
Effect of carbohydrate ingestion on ratings of perceived exertion during a marathon	Utter AC, Kang J, Robertson RJ, Nieman DC, Chaloupka EC, Suminski RR, Piccinni CR.	Med Sci Sports Exerc. 2002 Nov;34(11):1779-84. doi: 10.1097/00005768-200211000-00014.	Utter AC	Med Sci Sports Exerc	2002	2002-11-20			10.1097/00005768-200211000-00014
Effect of high-fat, high-carbohydrate, and high-protein meals on metabolism and performance during endurance cycling	Rowlands DS, Hopkins WG.	Int J Sport Nutr Exerc Metab. 2002 Sep;12(3):318-35. doi: 10.1123/ijsnem.12.3.318.	Rowlands DS	Int J Sport Nutr Exerc Metab	2002	2002-11-15			10.1123/ijsnem.12.3.318
Effect of protein ingestion on energy expenditure and substrate utilization after exercise in middle-aged women	Benton MJ, Swan PD.	Int J Sport Nutr Exerc Metab. 2007 Dec;17(6):544-55. doi: 10.1123/ijsnem.17.6.544.	Benton MJ	Int J Sport Nutr Exerc Metab	2007	2007-12-25			10.1123/ijsnem.17.6.544
Effect of the glycaemic index of a pre-exercise meal on metabolism and cycling time trial performance	Moore LJ, Midgley AW, Thurlow S, Thomas G, Mc Naughton LR.	J Sci Med Sport. 2010 Jan;13(1):182-8. doi: 10.1016/j.jsams.2008.11.006. Epub 2009 Feb 20.	Moore LJ	J Sci Med Sport	2010	2009-02-24			10.1016/j.jsams.2008.11.006
SPRINTING ... Dietary Approaches to Optimize Training Adaptation and Performance		INTERNATIONAL JOURNAL OF SPORT NUTRITION AND EXERCISE METABOLISM	Slater, GJ; Sygo, J; Jorgensen, M		2019				10.1123/ijsnem.2018-0273
Strategies used by physical therapists in the US for treatment and prevention of the female athlete triad		PHYSICAL THERAPY IN SPORT	Pantano, KJ		2009				10.1016/j.ptsp.2008.09.001
Strength and Power Improvements in Athlete and Non-Athletes During Intensive Eating Disorder Treatment		JOURNAL OF CLINICAL SPORT PSYCHOLOGY	Fewell, LK; Nickols, R; Tierney, AS; Levinson, CA		2018				10.1123/jcsp.2018-0014
Study of Different Personalised Dietary Plans on Eating Behaviour, Body Image and Mood in Young Female Professional Handball Players: A Randomised Controlled Trial		CHILDREN-BASEL	Miralles-Amoros, L; Vicente-Martinez, M; Martinez-Olcina, M; Asencio-Mas, N; Gonzalvez-Alvarado, L; Penaranda-Moraga, M; Leyva-Vela, B; Yanez-Sepulveda, R; Cortes-Roco, G; Martinez-Rodriguez, A		2023				10.3390/children10020259
Carbohydrate supplementation and exercise performance at high altitude: a randomized controlled trial	Oliver SJ, Golja P, Macdonald JH.	High Alt Med Biol. 2012 Mar;13(1):22-31. doi: 10.1089/ham.2011.1087.	Oliver SJ	High Alt Med Biol	2012	2012-03-21			10.1089/ham.2011.1087
Carbohydrate supplementation and perceived exertion during prolonged running	Utter AC, Kang J, Nieman DC, Dumke CL, McAnulty SR, Vinci DM, McAnulty LS.	Med Sci Sports Exerc. 2004 Jun;36(6):1036-41. doi: 10.1249/01.mss.0000128164.19223.d9.	Utter AC	Med Sci Sports Exerc	2004	2004-06-05			10.1249/01.mss.0000128164.19223.d9
12-months of increased dietary intake does not exacerbate disordered eating-related attitudes, stress, or depressive symptoms in women with exercise-associated menstrual disturbances: The REFUEL randomized controlled trial	Strock NCA, De Souza MJ, Mallinson RJ, Olmsted M, Allaway HCM, O'Donnell E, Plessow F, Williams NI.	Psychoneuroendocrinology. 2023 Jun;152:106079. doi: 10.1016/j.psyneuen.2023.106079. Epub 2023 Mar 8.	Strock NCA	Psychoneuroendocrinology	2023	2023-03-22			10.1016/j.psyneuen.2023.106079
A comparison of three methods of determination of energy density of elite figure skaters	Ziegler PJ, Nelson JA, Tay C, Bruemmer B, Drewnowski A.	Int J Sport Nutr Exerc Metab. 2005 Oct;15(5):537-49. doi: 10.1123/ijsnem.15.5.537.	Ziegler PJ	Int J Sport Nutr Exerc Metab	2005	2005-12-06			10.1123/ijsnem.15.5.537
A mediation analysis of the ATHENA intervention for female athletes: prevention of athletic-enhancing substance use and unhealthy weight loss behaviors	Ranby KW, Aiken LS, Mackinnon DP, Elliot DL, Moe EL, McGinnis W, Goldberg L.	J Pediatr Psychol. 2009 Nov-Dec;34(10):1069-83. doi: 10.1093/jpepsy/jsp025. Epub 2009 Apr 22.	Ranby KW	J Pediatr Psychol	2009	2009-04-24	PMC2782253		10.1093/jpepsy/jsp025
A randomized trial to assess the potential of different beverages to affect hydration status: development of a beverage hydration index	Maughan RJ, Watson P, Cordery PA, Walsh NP, Oliver SJ, Dolci A, Rodriguez-Sanchez N, Galloway SD.	Am J Clin Nutr. 2016 Mar;103(3):717-23. doi: 10.3945/ajcn.115.114769. Epub 2015 Dec 23.	Maughan RJ	Am J Clin Nutr	2016	2015-12-25			10.3945/ajcn.115.114769
Bone mineral density in response to increased energy intake in exercising women with oligomenorrhea/amenorrhea: the REFUEL randomized controlled trial	De Souza MJ, Ricker EA, Mallinson RJ, Allaway HCM, Koltun KJ, Strock NCA, Gibbs JC, Kuruppumullage Don P, Williams NI.	Am J Clin Nutr. 2022 Jun 7;115(6):1457-1472. doi: 10.1093/ajcn/nqac044.	De Souza MJ	Am J Clin Nutr	2022	2022-02-16	PMC9170471		10.1093/ajcn/nqac044
Can we reduce eating disorder risk factors in female college athletes? A randomized exploratory investigation of two peer-led interventions	Becker CB, McDaniel L, Bull S, Powell M, McIntyre K.	Body Image. 2012 Jan;9(1):31-42. doi: 10.1016/j.bodyim.2011.09.005. Epub 2011 Oct 22.	Becker CB	Body Image	2012	2011-10-25	PMC3246101	NIHMS333667	10.1016/j.bodyim.2011.09.005
Preventing eating disorders among young elite athletes: a randomized controlled trial	Martinsen M, Bahr R, Børresen R, Holme I, Pensgaard AM, Sundgot-Borgen J.	Med Sci Sports Exerc. 2014 Mar;46(3):435-47. doi: 10.1249/MSS.0b013e3182a702fc.	Martinsen M	Med Sci Sports Exerc	2014	2014-02-20			10.1249/MSS.0b013e3182a702fc
Preventing substance use and disordered eating: initial outcomes of the ATHENA (athletes targeting healthy exercise and nutrition alternatives) program	Elliot DL, Goldberg L, Moe EL, Defrancesco CA, Durham MB, Hix-Small H.	Arch Pediatr Adolesc Med. 2004 Nov;158(11):1043-9. doi: 10.1001/archpedi.158.11.1043.	Elliot DL	Arch Pediatr Adolesc Med	2004	2004-11-03			10.1001/archpedi.158.11.1043
Preventing weight-related problems among adolescent girls: A cluster randomized trial comparing the Brazilian 'New Moves' program versus observation	Dunker KLL, Claudino AM.	Obes Res Clin Pract. 2018 Jan-Feb;12(1):102-115. doi: 10.1016/j.orcp.2017.07.004. Epub 2017 Aug 7.	Dunker KLL	Obes Res Clin Pract	2018	2017-08-12			10.1016/j.orcp.2017.07.004
Nutrition Education Curriculum Promotes Adolescent Runners' Self-Efficacy, Knowledge, and Intake of Nutrient-Rich Carbohydrate Foods		JOURNAL OF THE AMERICAN NUTRITION ASSOCIATION	Coffey, AB; Alai, NL; Gray, VB; Cotter, JA; Barrack, MT		2023				10.1080/07315724.2021.2019139
The implementation and evaluation of a nutrition education programme for university elite athletes		PROGRESS IN NUTRITION	Martinelli, L		2013
The Implementation of Nutrition Education Athena for Improving Students' Knowledge of Nutrition		PROCEEDINGS OF THE 2015 INTERNATIONAL CONFERENCE ON INNOVATION IN ENGINEERING AND VOCATIONAL EDUCATION	Yulia, C; Purnamasari, I; Khomsan, A; Sukandar, D		2016
Pectin-Alginate Does Not Further Enhance Exogenous Carbohydrate Oxidation in Running	Barber JFP, Thomas J, Narang B, Hengist A, Betts JA, Wallis GA, Gonzalez JT.	Med Sci Sports Exerc. 2020 Jun;52(6):1376-1384. doi: 10.1249/MSS.0000000000002262.	Barber JFP	Med Sci Sports Exerc	2020	2020-01-25			10.1249/MSS.0000000000002262
Physical fitness before and after weight restoration in anorexia nervosa	Alberti M, Galvani C, Capelli C, Lanza M, El Ghoch M, Calugi S, Dalle Grave R.	J Sports Med Phys Fitness. 2013 Aug;53(4):396-402.	Alberti M	J Sports Med Phys Fitness	2013	2013-07-06
Post-Exercise Carbohydrate-Energy Replacement Attenuates Insulin Sensitivity and Glucose Tolerance the Following Morning in Healthy Adults	Taylor HL, Wu CL, Chen YC, Wang PG, Gonzalez JT, Betts JA.	Nutrients. 2018 Jan 25;10(2):123. doi: 10.3390/nu10020123.	Taylor HL	Nutrients	2018	2018-01-26	PMC5852699		10.3390/nu10020123
Post-Exercise Whole Body Cryotherapy (-140 °C) Increases Energy Intake in Athletes	Kojima C, Kasai N, Kondo C, Ebi K, Goto K.	Nutrients. 2018 Jul 12;10(7):893. doi: 10.3390/nu10070893.	Kojima C	Nutrients	2018	2018-07-14	PMC6073162		10.3390/nu10070893
Pre-Sleep Low Glycemic Index Modified Starch Does Not Improve Next-Morning Fuel Selection or Running Performance in Male and Female Endurance Athletes	Dudar MD, Bode ED, Fishkin KR, Brown RA, Carre MM, Mills NR, Ormsbee MJ, Ives SJ.	Nutrients. 2020 Sep 22;12(9):2888. doi: 10.3390/nu12092888.	Dudar MD	Nutrients	2020	2020-09-25	PMC7551949		10.3390/nu12092888
Reducing energy availability in male endurance athletes: a randomized trial with a three-step energy reduction	Jurov I, Keay N, Rauter S.	J Int Soc Sports Nutr. 2022 May 25;19(1):179-195. doi: 10.1080/15502783.2022.2065111. eCollection 2022.	Jurov I	J Int Soc Sports Nutr	2022	2022-07-11	PMC9261741		10.1080/15502783.2022.2065111
Response to Malnutrition Treatment in Low Weight-for-Age Children: Secondary Analyses of Children 6-59 Months in the ComPAS Cluster Randomized Controlled Trial	Bailey J, Lelijveld N, Khara T, Dolan C, Stobaugh H, Sadler K, Lino Lako R, Briend A, Opondo C, Kerac M, Myatt M.	Nutrients. 2021 Mar 24;13(4):1054. doi: 10.3390/nu13041054.	Bailey J	Nutrients	2021	2021-04-03	PMC8064102		10.3390/nu13041054
RPE, blood glucose, and carbohydrate oxidation during exercise: effects of glucose feedings	Burgess ML, Robertson RJ, Davis JM, Norris JM.	Med Sci Sports Exerc. 1991 Mar;23(3):353-9.	Burgess ML	Med Sci Sports Exerc	1991	1991-03-01
Skipping breakfast reduces energy intake and physical activity in healthy women who are habitual breakfast eaters: A randomized crossover trial	Yoshimura E, Hatamoto Y, Yonekura S, Tanaka H.	Physiol Behav. 2017 May 15;174:89-94. doi: 10.1016/j.physbeh.2017.03.008. Epub 2017 Mar 9.	Yoshimura E	Physiol Behav	2017	2017-03-13			10.1016/j.physbeh.2017.03.008
Two years of school-based intervention program could improve the physical fitness among Ecuadorian adolescents at health risk: subgroups analysis from a cluster-randomized trial	Andrade S, Lachat C, Cardon G, Ochoa-Avilés A, Verstraeten R, Van Camp J, Ortiz J, Ramirez P, Donoso S, Kolsteren P.	BMC Pediatr. 2016 Apr 22;16:51. doi: 10.1186/s12887-016-0588-8.	Andrade S	BMC Pediatr	2016	2016-04-23	PMC4840972		10.1186/s12887-016-0588-8
Vegan vs. omnivore diets paradox: A whole-metagenomic approach for defining metabolic networks during the race in ultra-marathoners- a before and after study design	Devrim-Lanpir A, İlktaç HY, Wirnitzer K, Hill L, Rosemann T, Knechtle B.	PLoS One. 2021 Sep 23;16(9):e0255952. doi: 10.1371/journal.pone.0255952. eCollection 2021.	Devrim-Lanpir A	PLoS One	2021	2021-09-23	PMC8459986		10.1371/journal.pone.0255952
Vitamin B1 Intake in Multiple Sclerosis Patients and its Impact on Depression Presence: A Pilot Study	Ortí JER, Cuerda-Ballester M, Drehmer E, Carrera-Juliá S, Motos-Muñoz M, Cunha-Pérez C, Benlloch M, López-Rodríguez MM.	Nutrients. 2020 Aug 31;12(9):2655. doi: 10.3390/nu12092655.	Ortí JER	Nutrients	2020	2020-09-04	PMC7551277		10.3390/nu12092655
A low carbohydrate diet affects autonomic modulation during heavy but not moderate exercise		EUROPEAN JOURNAL OF APPLIED PHYSIOLOGY	Lima-Silva, AE; Bertuzzi, RCM; Pires, FO; Fronchetti, L; Gevaerd, MS; De-Oliveira, FR		2010				10.1007/s00421-009-1329-6
Cognitive Behavior Therapy Improved the Symptoms of Bulimia Nervosa in the Athletes		ANNALS OF APPLIED SPORT SCIENCE	Cakmakci, E; Zadeh, MM; Tayebi, SM		2020				10.29252/aassjournal.816
Comparative proteome analysis of the response of ramie under N, P and K deficiency		PLANTA	Deng, G; Liu, LJ; Zhong, XY; Lao, CY; Wang, HY; Wang, B; Zhu, C; Shah, F; Peng, DX		2014				10.1007/s00425-014-2040-3
Dietary iron intervention using a staple food product for improvement of iron status in female runners		JOURNAL OF THE INTERNATIONAL SOCIETY OF SPORTS NUTRITION	Alaunyte, I; Stojceska, V; Plunkett, A; Derbyshire, E		2014				10.1186/s12970-014-0050-y
Effect of ambient temperature on human skeletal muscle metabolism during fatiguing submaximal exercise		JOURNAL OF APPLIED PHYSIOLOGY	Parkin, JM; Carey, MF; Zhao, S; Febbraio, MA		1999				10.1152/jappl.1999.86.3.902
Effect of an Acute Incremental Exercise on Plasma Peptide YY, Neuropeptide Y and IGF-1 Concentrations in Young Athletes		ANNALS OF APPLIED SPORT SCIENCE	Faraji, H; Rahimi, R; Nikookheslat, SD		2014
Effect of endogenous carbohydrate availability on oral medium-chain triglyceride oxidation during prolonged exercise		JOURNAL OF APPLIED PHYSIOLOGY	Jeukendrup, AE; Saris, WHM; VanDiesen, R; Brouns, F; Wagenmakers, AJM		1996				10.1152/jappl.1996.80.3.949
Effect of Ingestion of Medium-Chain Triglycerides on Substrate Oxidation during Aerobic Exercise Could Depend on Sex Difference in Middle-Aged Sedentary Persons		NUTRIENTS	Nosaka, N; Tsujino, S; Honda, K; Suemitsu, H; Kato, K; Kondo, K		2021				10.3390/nu13010036
Effect of physical activity on thiamine, riboflavin, and vitamin B-6 requirements		AMERICAN JOURNAL OF CLINICAL NUTRITION	Manore, MM		2000
Glycerol 3-phosphate dehydrogenase 1 deficiency enhances exercise capacity due to increased lipid oxidation during strenuous exercise		BIOCHEMICAL AND BIOPHYSICAL RESEARCH COMMUNICATIONS	Sato, T; Morita, A; Mori, N; Miura, S		2015				10.1016/j.bbrc.2015.01.043
Glycogen availability and skeletal muscle adaptations with endurance and resistance exercise		NUTRITION & METABOLISM	Knuiman, P; Hopman, MTE; Mensink, M		2015				10.1186/s12986-015-0055-9
Glycogen availability does not affect the TCA cycle or TAN pools during prolonged, fatiguing exercise		JOURNAL OF APPLIED PHYSIOLOGY	Baldwin, J; Snow, RJ; Gibala, MJ; Garnham, A; Howarth, K; Febbraio, MA		2003				10.1152/japplphysiol.00866.2002
Hesperidin Functions as an Ergogenic Aid by Increasing Endothelial Function and Decreasing Exercise-Induced Oxidative Stress and Inflammation, Thereby Contributing to Improved Exercise Performance		NUTRIENTS	Imperatrice, M; Cuijpers, I; Troost, FJ; Sthijns, MMJPE		2022				10.3390/nu14142955
High-fat feeding inhibits exercise-induced increase in mitochondrial respiratory flux in skeletal muscle		JOURNAL OF APPLIED PHYSIOLOGY	Skovbro, M; Boushel, R; Hansen, CN; Helge, JW; Dela, F		2011				10.1152/japplphysiol.01341.2010
Impact of Emotion Regulation on Mental Health of Japanese University Athletes		PROCEEDINGS OF THE 20TH CONGRESS OF THE INTERNATIONAL ERGONOMICS ASSOCIATION (IEA 2018), VOL I: HEALTHCARE ERGONOMICS	Kawata, Y; Kamimura, A; Yamaguchi, S; Nakamura, M; Izutsu, S; Hirosawa, M; Shibata, N		2019				10.1007/978-3-319-96098-2_48
Impact of Energy Availability, Health, and Sex on Hemoglobin-Mass Responses Following Live-High-Train-High Altitude Training in Elite Female and Male Distance Athletes		INTERNATIONAL JOURNAL OF SPORTS PHYSIOLOGY AND PERFORMANCE	Heikura, IA; Burke, LM; Bergland, D; Uusitalo, ALT; Mero, LA; Stellingwerff, T		2018				10.1123/ijspp.2017-0547
Impact of Low Energy Availability on Skeletal Health in Physically Active Adults		CALCIFIED TISSUE INTERNATIONAL	Popp, KL; Cooke, LM; Bouxsein, ML; Hughes, JM		2022				10.1007/s00223-022-00957-1
Implementation of the International Olympic Committee Sport Mental Health Assessment Tool 1: Screening for Mental Health Symptoms in a Canadian Multisport University Program		CLINICAL JOURNAL OF SPORT MEDICINE	Mountjoy, M; Edwards, C; Cheung, CP; Burr, J; Gouttebarge, V		2023				10.1097/JSM.0000000000001077
Increased dietary carbohydrate and endurance during single-leg cycling using a limb with normal muscle glycogen concentration		JOURNAL OF SPORTS SCIENCES	Hardman, AE; Williams, C		1989				10.1080/02640418908729831
Inducing low energy availability in trained endurance male athletes results in poorer explosive power		EUROPEAN JOURNAL OF APPLIED PHYSIOLOGY	Jurov, I; Keay, N; Spudic, D; Rauter, S		2022				10.1007/s00421-021-04857-4
Influence of Immune and Nutritional Biomarkers on Illness Risk During Interval Training		INTERNATIONAL JOURNAL OF SPORTS PHYSIOLOGY AND PERFORMANCE	Hanstock, HG; Govus, AD; Stenqvist, TB; Melin, AK; Sylta, O; Torstveit, MK		2020				10.1123/ijspp.2018-0527
Influence of low versus moderate glycemic index of diet on substrate oxidation and energy expenditure during incremental exercise in endurance athletes: a randomized counterbalanced cross-over trial		INTERNATIONAL JOURNAL OF FOOD SCIENCES AND NUTRITION	Durkalec-Michalski, K; Zawieja, EE; Zawieja, BE; Podgorski, T; Jurkowska, D; Jeszka, J		2018				10.1080/09637486.2017.1411891
Leptin TRH and ghrelin: Influence on energy homeostasis at rest and during exercise		HORMONE AND METABOLIC RESEARCH	Popovic, V; Dunlas, LH		2005				10.1055/s-2005-870418
MentalEmpowerment - Mental health in elite sport: Development of the initiative from 2011-2019		ZEITSCHRIFT FUR SPORTPSYCHOLOGIE	Sulprizio, M; Heese, A; Herrmann, E; Kellmann, M; Liesenfeld, M; Weidig, T; Kleinert, J		2020				10.1026/1612-5010/a000295
Self-compassion plays a role in Canadian women athletes' body appreciation and intuitive eating: A mixed methods approach		INTERNATIONAL JOURNAL OF SPORT PSYCHOLOGY	Adam, MEK; Kowalski, KC; Duckham, RL; Ferguson, LJ; Mosewich, AD		2021				10.7352/IJSP.2021.52.287
Sport nutrition applied to artistic gymnastics: a systematization of the scientific production		MUNDO DA SAUDE	Bortoleto, MAC; Bellotto, ML; Costa, GED		2007
Mindful "Vitality in Practice": an intervention to improve the work engagement and energy balance among workers; the development and design of the randomised controlled trial	van Berkel J, Proper KI, Boot CR, Bongers PM, van der Beek AJ.	BMC Public Health. 2011 Sep 27;11:736. doi: 10.1186/1471-2458-11-736.	van Berkel J	BMC Public Health	2011	2011-09-29	PMC3189893		10.1186/1471-2458-11-736
Induction and prevention of low-T3 syndrome in exercising women	Loucks AB, Callister R.	Am J Physiol. 1993 May;264(5 Pt 2):R924-30. doi: 10.1152/ajpregu.1993.264.5.R924.	Loucks AB	Am J Physiol	1993	1993-05-01			10.1152/ajpregu.1993.264.5.R924
Lack of effect of NaCl and/or metoclopramide on exogenous (13C)-glucose oxidation during exercise	Massicotte D, Péronnet F, Tremblay C, Bronsard E, Hillaire-Marcel C.	Int J Sports Med. 1996 Apr;17(3):165-9. doi: 10.1055/s-2007-972826.	Massicotte D	Int J Sports Med	1996	1996-04-01			10.1055/s-2007-972826
Metabolic and performance responses during endurance exercise after high-fat and high-carbohydrate meals	Whitley HA, Humphreys SM, Campbell IT, Keegan MA, Jayanetti TD, Sperry DA, MacLaren DP, Reilly T, Frayn KN.	J Appl Physiol (1985). 1998 Aug;85(2):418-24. doi: 10.1152/jappl.1998.85.2.418.	Whitley HA	J Appl Physiol (1985)	1998	1998-08-04			10.1152/jappl.1998.85.2.418
Metabolic availability of medium-chain triglycerides coingested with carbohydrates during prolonged exercise	Jeukendrup AE, Saris WH, Schrauwen P, Brouns F, Wagenmakers AJ.	J Appl Physiol (1985). 1995 Sep;79(3):756-62. doi: 10.1152/jappl.1995.79.3.756.	Jeukendrup AE	J Appl Physiol (1985)	1995	1995-09-01			10.1152/jappl.1995.79.3.756
Metabolic changes induced by sustained exhaustive cycling and diet manipulation	Brouns F, Saris WH, Beckers E, Adlercreutz H, van der Vusse GJ, Keizer HA, Kuipers H, Menheere P, Wagenmakers AJ, ten Hoor F.	Int J Sports Med. 1989 May;10 Suppl 1:S49-62. doi: 10.1055/s-2007-1024954.	Brouns F	Int J Sports Med	1989	1989-05-01			10.1055/s-2007-1024954
The differential effects of a complex protein drink versus isocaloric carbohydrate drink on performance indices following high-intensity resistance training: a two arm crossover design		JOURNAL OF THE INTERNATIONAL SOCIETY OF SPORTS NUTRITION	Lynch, S		2013				10.1186/1550-2783-10-31
The effect of hydration status on the measurement of lean tissue mass by dual-energy X-ray absorptiometry		EUROPEAN JOURNAL OF APPLIED PHYSIOLOGY	Toomey, CM; McCormack, WG; Jakeman, P		2017				10.1007/s00421-017-3552-x
The Effect of the Menstrual Cycle on Exercise Metabolism Implications for Exercise Performance in Eumenorrhoeic Women		SPORTS MEDICINE	Oosthuyse, T; Bosch, AN		2010				10.2165/11317090-000000000-00000
The effect of three-month pre-season preparatory period and short-term exercise on plasma leptin, adiponectin, visfatin, and ghrelin levels in young female handball and basketball players		JOURNAL OF ENDOCRINOLOGICAL INVESTIGATION	Plinta, R; Olszanecka-Glinianowicz, M; Drosdzol-Cop, A; Chudek, J; Skrzypulec-Plinta, V		2012				10.3275/8014
The Effects of Asynchronous Music on the Physical Activities of Youth in Supervised Recreation Activities		JOURNAL OF PARK AND RECREATION ADMINISTRATION	Bassett, J; West, S; Shores, K		2011
The effects of intensified training on resting metabolic rate (RMR), body composition and performance in trained cyclists		PLOS ONE	Woods, AL; Rice, AJ; Garvican-Lewis, LA; Wallett, AM; Lundy, B; Rogers, MA; Welvaert, M; Halson, S; McKune, A; Thompson, KG		2018				10.1371/journal.pone.0191644
The Effects of Thiamine Tetrahydrofurfuryl Disulfide on Physiological Adaption and Exercise Performance Improvement		NUTRIENTS	Huang, WC; Huang, HY; Hsu, YJ; Su, WH; Shen, SY; Lee, MC; Lin, CL; Huang, CC		2018				10.3390/nu10070851
The impact of exercise on mitochondrial dynamics and the role of Drp1 in exercise performance and training adaptations in skeletal muscle		MOLECULAR METABOLISM	Moore, TM; Zhou, ZQ; Cohn, W; Norheim, F; Lin, AJ; Kalajian, N; Strumwasser, AR; Cory, K; Whitney, K; Ho, T; Ho, T; Lee, JL; Rucker, DH; Shirihai, O; van der Bliek, AM; Whitelegge, JP; Seldin, MM; Lusis, AJ; Lee, S; Drevon, CA; Mahata, SK; Turcotte, LP; Hevener, AL		2019				10.1016/j.molmet.2018.11.012
The influence of exercise on postprandial triacylglycerol metabolism		ATHEROSCLEROSIS	Hardman, AE		1998				10.1016/S0021-9150(98)00225-1
Tidy, toned and fit': locating healthism within elite athlete programmes		SPORT EDUCATION AND SOCIETY	Brown, S		2017				10.1080/13573322.2015.1085851
Treating exercise-associated low testosterone and its related symptoms		PHYSICIAN AND SPORTSMEDICINE	Hooper, DR; Tenforde, AS; Hackney, AC		2018				10.1080/00913847.2018.1507234
Ghrelin administration for chronic respiratory failure: a randomized dose-comparison trial	Matsumoto N, Miki K, Tsubouchi H, Sakamoto A, Arimura Y, Yanagi S, Iiboshi H, Yoshida M, Souma R, Ishimoto H, Yamamoto Y, Yatera K, Yoshikawa M, Sagara H, Iwanaga T, Mukae H, Maekura R, Kimura H, Nakazato M, Kangawa K.	Lung. 2015 Apr;193(2):239-47. doi: 10.1007/s00408-015-9685-y. Epub 2015 Jan 30.	Matsumoto N	Lung	2015	2015-01-31			10.1007/s00408-015-9685-y
Glepaglutide, a novel long-acting glucagon-like peptide-2 analogue, for patients with short bowel syndrome: a randomised phase 2 trial	Naimi RM, Hvistendahl M, Enevoldsen LH, Madsen JL, Fuglsang S, Poulsen SS, Kissow H, Pedersen J, Nerup N, Ambrus R, Achiam MP, Svendsen LB, Holst JJ, Hartmann B, Hansen SH, Dragsted LO, Steensberg A, Mouritzen U, Hansen MB, Jeppesen PB.	Lancet Gastroenterol Hepatol. 2019 May;4(5):354-363. doi: 10.1016/S2468-1253(19)30077-9. Epub 2019 Mar 15.	Naimi RM	Lancet Gastroenterol Hepatol	2019	2019-03-19			10.1016/S2468-1253(19)30077-9
Growth-hormone responses to consecutive exercise bouts with ingestion of carbohydrate plus protein	Betts JA, Stokes KA, Toone RJ, Williams C.	Int J Sport Nutr Exerc Metab. 2013 Jun;23(3):259-70. Epub 2012 Nov 19.	Betts JA	Int J Sport Nutr Exerc Metab	2013	2013-01-12
H.U.B city steps: methods and early findings from a community-based participatory research trial to reduce blood pressure among African Americans	Zoellner JM, Connell CC, Madson MB, Wang B, Reed VB, Molaison EF, Yadrick K.	Int J Behav Nutr Phys Act. 2011 Jun 10;8:59. doi: 10.1186/1479-5868-8-59.	Zoellner JM	Int J Behav Nutr Phys Act	2011	2011-06-14	PMC3127969		10.1186/1479-5868-8-59
Impact of body weight, low energy diet and gastric bypass on drug bioavailability, cardiovascular risk factors and metabolic biomarkers: protocol for an open, non-randomised, three-armed single centre study (COCKTAIL)	Hjelmesæth J, Åsberg A, Andersson S, Sandbu R, Robertsen I, Johnson LK, Angeles PC, Hertel JK, Skovlund E, Heijer M, Ek AL, Krogstad V, Karlsen TI, Christensen H, Andersson TB, Karlsson C.	BMJ Open. 2018 May 29;8(5):e021878. doi: 10.1136/bmjopen-2018-021878.	Hjelmesæth J	BMJ Open	2018	2018-05-31	PMC5988193		10.1136/bmjopen-2018-021878
Impact of carbohydrate mouth rinsing on time to exhaustion during Ramadan: A randomized controlled trial in Jordanian men	Bataineh MF, Al-Nawaiseh AM, Abu Altaieb MH, Bellar DM, Hindawi OS, Judge LW.	Eur J Sport Sci. 2018 Apr;18(3):357-366. doi: 10.1080/17461391.2017.1420236. Epub 2018 Jan 24.	Bataineh MF	Eur J Sport Sci	2018	2018-01-25			10.1080/17461391.2017.1420236
Impacts of a Multi-Professional Family versus Isolated Intervention on Food Level Processing in Overweight Adolescents: A Randomized Trial	Marques DCS, Ferreira WC, Santos IC, Ryal JJ, Marques MGS, Oliveira FM, Milani RG, Mota J, Valdés-Badilla P, Branco BHM.	Nutrients. 2023 Feb 13;15(4):935. doi: 10.3390/nu15040935.	Marques DCS	Nutrients	2023	2023-02-25	PMC9962466		10.3390/nu15040935
Tricarboxylic-acid-cycle intermediates and cycle endurance capacity		INTERNATIONAL JOURNAL OF SPORT NUTRITION AND EXERCISE METABOLISM	Brown, AC; MacRae, HS; Turner, NS		2004				10.1123/ijsnem.14.6.720
Twelve weeks of endurance exercise training does not affect iron status measures in women		JOURNAL OF THE AMERICAN DIETETIC ASSOCIATION	Bourque, SP; Pate, RR; Branch, JD		1997				10.1016/S0002-8223(97)00272-1
Using Infographics to Promote Athletes' Mental Health: Recommendations for Sport Psychology Consultants		JOURNAL OF SPORT PSYCHOLOGY IN ACTION	Muir, IL; Munroe-Chandler, KJ		2020				10.1080/21520704.2020.1738607
Using Self-Determination Theory to Define Pathological Exercise		JOURNAL OF CLINICAL SPORT PSYCHOLOGY	Coniglio, KA; Selby, EA		2021				10.1123/jcsp.2019-0047
Utilization of lipids during exercise in human subjects: metabolic and dietary constraints		BRITISH JOURNAL OF NUTRITION	Brouns, F; van der Vusse, GJ		1998				10.1079/BJN19980022
UX007 for the treatment of long chain-fatty acid oxidation disorders: Safety and efficacy in children and adults following 24 weeks of treatment		MOLECULAR GENETICS AND METABOLISM	Vockley, J; Burton, B; Berry, GT; Longo, N; Phillips, J; Sanchez-Valle, A; Tanpaiboon, P; Grunewald, S; Murphy, E; Humphrey, R; Mayhew, J; Bowden, A; Zhang, L; Cataldo, J; Marsden, DL; Kakkis, E		2017				10.1016/j.ymgme.2017.02.005
Effects of exercise sessions on DXA measurements of body composition in active people	Nana A, Slater GJ, Hopkins WG, Burke LM.	Med Sci Sports Exerc. 2013 Jan;45(1):178-85. doi: 10.1249/MSS.0b013e31826c9cfd.	Nana A	Med Sci Sports Exerc	2013	2012-08-17			10.1249/MSS.0b013e31826c9cfd
Effects of glutamine and hyperoxia on pulmonary oxygen uptake and muscle deoxygenation kinetics	Marwood S, Bowtell JL.	Eur J Appl Physiol. 2007 Jan;99(2):149-61. doi: 10.1007/s00421-006-0324-4. Epub 2006 Nov 9.	Marwood S	Eur J Appl Physiol	2007	2006-11-23			10.1007/s00421-006-0324-4
Effects of high-dose growth hormone on glucose and glycerol metabolism at rest and during exercise in endurance-trained athletes	Healy ML, Gibney J, Pentecost C, Croos P, Russell-Jones DL, Sönksen PH, Umpleby AM.	J Clin Endocrinol Metab. 2006 Jan;91(1):320-7. doi: 10.1210/jc.2005-0916. Epub 2005 Nov 1.	Healy ML	J Clin Endocrinol Metab	2006	2005-11-03			10.1210/jc.2005-0916
Effects of high-fat and high-carbohydrate diets on metabolism and performance in cycling	Rowlands DS, Hopkins WG.	Metabolism. 2002 Jun;51(6):678-90. doi: 10.1053/meta.2002.32723.	Rowlands DS	Metabolism	2002	2002-05-31			10.1053/meta.2002.32723
Effects of moderate and high glycemic index meals on metabolism and exercise performance	Kirwan JP, Cyr-Campbell D, Campbell WW, Scheiber J, Evans WJ.	Metabolism. 2001 Jul;50(7):849-55. doi: 10.1053/meta.2001.24191.	Kirwan JP	Metabolism	2001	2001-07-04			10.1053/meta.2001.24191
Effects of Phyllanthus amarus PHYLLPRO(TM) leaves on hangover symptoms: a randomized, double-blind, placebo-controlled crossover study	George A, Udani JK, Yusof A.	Pharm Biol. 2019 Dec;57(1):145-153. doi: 10.1080/13880209.2019.1585460.	George A	Pharm Biol	2019	2019-03-30	PMC6442116		10.1080/13880209.2019.1585460
Effects of progressive resistance training on body composition in frail older adults: results of a randomized, controlled trial	Binder EF, Yarasheski KE, Steger-May K, Sinacore DR, Brown M, Schechtman KB, Holloszy JO.	J Gerontol A Biol Sci Med Sci. 2005 Nov;60(11):1425-31. doi: 10.1093/gerona/60.11.1425.	Binder EF	J Gerontol A Biol Sci Med Sci	2005	2005-12-13			10.1093/gerona/60.11.1425
Effects of reduced energy availability on bone metabolism in women and men	Papageorgiou M, Elliott-Sale KJ, Parsons A, Tang JCY, Greeves JP, Fraser WD, Sale C.	Bone. 2017 Dec;105:191-199. doi: 10.1016/j.bone.2017.08.019. Epub 2017 Aug 25.	Papageorgiou M	Bone	2017	2017-08-30			10.1016/j.bone.2017.08.019
Folic acid supplementation improves vascular function in amenorrheic runners	Hoch AZ, Lynch SL, Jurva JW, Schimke JE, Gutterman DD.	Clin J Sport Med. 2010 May;20(3):205-10. doi: 10.1097/JSM.0b013e3181df59f4.	Hoch AZ	Clin J Sport Med	2010	2010-05-07			10.1097/JSM.0b013e3181df59f4
Functional biochemical and nutrient indices in frail elderly people are partly affected by dietary supplements but not by exercise	de Jong N, Chin A Paw MJ, de Groot LC, de Graaf C, Kok FJ, van Staveren WA.	J Nutr. 1999 Nov;129(11):2028-36. doi: 10.1093/jn/129.11.2028.	de Jong N	J Nutr	1999	1999-10-28			10.1093/jn/129.11.2028
Improved bone metabolism in female elite athletes after vitamin K supplementation	Craciun AM, Wolf J, Knapen MH, Brouns F, Vermeer C.	Int J Sports Med. 1998 Oct;19(7):479-84. doi: 10.1055/s-2007-971948.	Craciun AM	Int J Sports Med	1998	1998-12-05			10.1055/s-2007-971948
Improved endurance capacity following chocolate milk consumption compared with 2 commercially available sport drinks	Thomas K, Morris P, Stevenson E.	Appl Physiol Nutr Metab. 2009 Feb;34(1):78-82. doi: 10.1139/H08-137.	Thomas K	Appl Physiol Nutr Metab	2009	2009-02-24			10.1139/H08-137
Intradialytic protein supplementation reduces inflammation and improves physical function in maintenance hemodialysis patients	Tomayko EJ, Kistler BM, Fitschen PJ, Wilund KR.	J Ren Nutr. 2015 May;25(3):276-83. doi: 10.1053/j.jrn.2014.10.005. Epub 2014 Nov 25.	Tomayko EJ	J Ren Nutr	2015	2014-12-03			10.1053/j.jrn.2014.10.005
Iron supplementation and running performance in female cross-country runners	Powell PD, Tucker A.	Int J Sports Med. 1991 Oct;12(5):462-7. doi: 10.1055/s-2007-1024714.	Powell PD	Int J Sports Med	1991	1991-10-01			10.1055/s-2007-1024714
Iron supplementation improves endurance after training in iron-depleted, nonanemic women	Hinton PS, Giordano C, Brownlie T, Haas JD.	J Appl Physiol (1985). 2000 Mar;88(3):1103-11. doi: 10.1152/jappl.2000.88.3.1103.	Hinton PS	J Appl Physiol (1985)	2000	2000-03-10			10.1152/jappl.2000.88.3.1103
Iron supplementation prevents a decline in iron stores and enhances strength performance in elite female volleyball players during the competitive season	Mielgo-Ayuso J, Zourdos MC, Calleja-González J, Urdampilleta A, Ostojic S.	Appl Physiol Nutr Metab. 2015 Jun;40(6):615-22. doi: 10.1139/apnm-2014-0500. Epub 2015 Feb 10.	Mielgo-Ayuso J	Appl Physiol Nutr Metab	2015	2015-05-13			10.1139/apnm-2014-0500
Magnesium status and the physical performance of volleyball players: effects of magnesium supplementation	Setaro L, Santos-Silva PR, Nakano EY, Sales CH, Nunes N, Greve JM, Colli C.	J Sports Sci. 2014;32(5):438-45. doi: 10.1080/02640414.2013.828847. Epub 2013 Sep 9.	Setaro L	J Sports Sci	2014	2013-09-11			10.1080/02640414.2013.828847
Metabolic response to provision of mixed protein-carbohydrate supplementation during endurance exercise	Miller SL, Maresh CM, Armstrong LE, Ebbeling CB, Lennon S, Rodriguez NR.	Int J Sport Nutr Exerc Metab. 2002 Dec;12(4):384-97. doi: 10.1123/ijsnem.12.4.384.	Miller SL	Int J Sport Nutr Exerc Metab	2002	2002-12-26			10.1123/ijsnem.12.4.384
Nitrate supplementation's improvement of 10-km time-trial performance in trained cyclists	Cermak NM, Gibala MJ, van Loon LJ.	Int J Sport Nutr Exerc Metab. 2012 Feb;22(1):64-71. doi: 10.1123/ijsnem.22.1.64.	Cermak NM	Int J Sport Nutr Exerc Metab	2012	2012-01-18			10.1123/ijsnem.22.1.64
Nutritional ketosis improves exercise metabolism in patients with very long-chain acyl-CoA dehydrogenase deficiency	Bleeker JC, Visser G, Clarke K, Ferdinandusse S, de Haan FH, Houtkooper RH, IJlst L, Kok IL, Langeveld M, van der Pol WL, de Sain-van der Velden MGM, Sibeijn-Kuiper A, Takken T, Wanders RJA, van Weeghel M, Wijburg FA, van der Woude LH, Wüst RCI, Cox PJ, Jeneson JAL.	J Inherit Metab Dis. 2020 Jul;43(4):787-799. doi: 10.1002/jimd.12217. Epub 2020 Feb 5.	Bleeker JC	J Inherit Metab Dis	2020	2020-01-20	PMC7384182		10.1002/jimd.12217
The effect of calcium and vitamin D supplementation on bone health of male Jockeys	Silk LN, Greene DA, Baker MK, Jander CB.	J Sci Med Sport. 2017 Mar;20(3):225-229. doi: 10.1016/j.jsams.2016.08.004. Epub 2016 Aug 9.	Silk LN	J Sci Med Sport	2017	2016-08-29			10.1016/j.jsams.2016.08.004
The effect of calcium co-ingestion on exogenous glucose oxidation during endurance exercise in healthy men: A pilot study	Narang BJ, Wallis GA, Gonzalez JT.	Eur J Sport Sci. 2021 Aug;21(8):1156-1164. doi: 10.1080/17461391.2020.1813336. Epub 2020 Sep 12.	Narang BJ	Eur J Sport Sci	2021	2020-08-21			10.1080/17461391.2020.1813336
The effect of glycogen availability on power output and the metabolic response to repeated bouts of maximal, isokinetic exercise in man	Casey A, Short AH, Curtis S, Greenhaff PL.	Eur J Appl Physiol Occup Physiol. 1996;72(3):249-55. doi: 10.1007/BF00838647.	Casey A	Eur J Appl Physiol Occup Physiol	1996	1996-01-01			10.1007/BF00838647
The effect of group walking program on social physique anxiety and the risk of eating disorders in aged women: A Randomized Clinical Trial study	Khalili S, Shirinkam F, Ghadimi R, Karimi H.	Appl Nurs Res. 2022 Apr;64:151555. doi: 10.1016/j.apnr.2021.151555. Epub 2022 Jan 2.	Khalili S	Appl Nurs Res	2022	2022-03-21			10.1016/j.apnr.2021.151555
The effect of increased lipid intake on hormonal responses during aerobic exercise in endurance-trained men	Christ ER, Zehnder M, Boesch C, Trepp R, Mullis PE, Diem P, Décombaz J.	Eur J Endocrinol. 2006 Mar;154(3):397-403. doi: 10.1530/eje.1.02106.	Christ ER	Eur J Endocrinol	2006	2006-02-25			10.1530/eje.1.02106
The effect of moderate versus severe simulated altitude on appetite, gut hormones, energy intake and substrate oxidation in men	Matu J, Deighton K, Ispoglou T, Duckworth L.	Appetite. 2017 Jun 1;113:284-292. doi: 10.1016/j.appet.2017.02.041. Epub 2017 Feb 28.	Matu J	Appetite	2017	2017-03-05			10.1016/j.appet.2017.02.041
The effect of oral contraceptives on bone mass and stress fractures in female runners	Cobb KL, Bachrach LK, Sowers M, Nieves J, Greendale GA, Kent KK, Brown BW Jr, Pettit K, Harper DM, Kelsey JL.	Med Sci Sports Exerc. 2007 Sep;39(9):1464-73. doi: 10.1249/mss.0b013e318074e532.	Cobb KL	Med Sci Sports Exerc	2007	2007-09-07			10.1249/mss.0b013e318074e532
The effects of a single-dose thermogenic supplement on resting metabolic rate and hemodynamic variables in healthy females--a randomized, double-blind, placebo-controlled, cross-over trial	Campbell BI, Zito G, Colquhoun R, Martinez N, Kendall K, Buchanan L, Lehn M, Johnson M, St Louis C, Smith Y, Cloer B, Pingel A.	J Int Soc Sports Nutr. 2016 Mar 31;13:13. doi: 10.1186/s12970-016-0123-1. eCollection 2016.	Campbell BI	J Int Soc Sports Nutr	2016	2016-04-02	PMC4815210		10.1186/s12970-016-0123-1
The effects of carbohydrate loading on repetitive jump squat power performance	Hatfield DL, Kraemer WJ, Volek JS, Rubin MR, Grebien B, Gómez AL, French DN, Scheett TP, Ratamess NA, Sharman MJ, McGuigan MR, Newton RU, Häkkinen K.	J Strength Cond Res. 2006 Feb;20(1):167-71. doi: 10.1519/R-18300.1.	Hatfield DL	J Strength Cond Res	2006	2006-03-01			10.1519/R-18300.1
The effects of low- and high-glycemic index meals on time trial performance	Moore LJ, Midgley AW, Thomas G, Thurlow S, McNaughton LR.	Int J Sports Physiol Perform. 2009 Sep;4(3):331-44. doi: 10.1123/ijspp.4.3.331.	Moore LJ	Int J Sports Physiol Perform	2009	2009-12-04			10.1123/ijspp.4.3.331
The effects of promoting oral intake using the Kuchi-kara Taberu index, a comprehensive feeding assistant tool, in older pneumonia patients: a cluster randomized controlled trial	Shamoto H, Koyama T, Momosaki R, Maeda K, Wakabayashi H.	BMC Geriatr. 2020 Jan 31;20(1):36. doi: 10.1186/s12877-020-1447-x.	Shamoto H	BMC Geriatr	2020	2020-02-02	PMC6995043		10.1186/s12877-020-1447-x
The metabolic effects of a commercially available chicken peri-peri (African bird's eye chilli) meal in overweight individuals	Kroff J, Hume DJ, Pienaar P, Tucker R, Lambert EV, Rae DE.	Br J Nutr. 2017 Mar;117(5):635-644. doi: 10.1017/S0007114515003104. Epub 2015 Sep 11.	Kroff J	Br J Nutr	2017	2015-09-12			10.1017/S0007114515003104
Time-divided ingestion pattern of casein-based protein supplement stimulates an increase in fat-free body mass during resistance training in young untrained men	Burk A, Timpmann S, Medijainen L, Vähi M, Oöpik V.	Nutr Res. 2009 Jun;29(6):405-13. doi: 10.1016/j.nutres.2009.03.008.	Burk A	Nutr Res	2009	2009-07-25			10.1016/j.nutres.2009.03.008
Vitamin D supplementation does not enhance resistance training-induced gains in muscle strength and lean body mass in vitamin D deficient young men	Savolainen L, Timpmann S, Mooses M, Mäestu E, Medijainen L, Tõnutare L, Ross F, Lellsaar M, Unt E, Ööpik V.	Eur J Appl Physiol. 2021 Jul;121(7):2077-2090. doi: 10.1007/s00421-021-04674-9. Epub 2021 Apr 5.	Savolainen L	Eur J Appl Physiol	2021	2021-04-06			10.1007/s00421-021-04674-9
A Short-Term Ketogenic Diet Impairs Markers of Bone Health in Response to Exercise		FRONTIERS IN ENDOCRINOLOGY	Heikura, IA; Burke, LM; Hawley, JA; Ross, ML; Garvican-Lewis, L; Sharma, AP; McKay, AKA; Leckey, JJ; Welvaert, M; McCall, L; Ackerman, KE		2020				10.3389/fendo.2019.00880
Carnitine in Human Muscle Bioenergetics: Can Carnitine Supplementation Improve Physical Exercise?		MOLECULES	Gnoni, A; Longo, S; Gnoni, GV; Giudetti, AM		2020				10.3390/molecules25010182
Dietary Intake and the Use of Dietary Supplements among College Female Athletes		IFEH 12TH WORLD CONGRESS ON ENVIRONMENTAL HEALTH	Nepocatych, S; Balilionis, G; Neggers, Y		2012
Dietary Supplement Use According to Sex and Triad Risk Factors in Collegiate Endurance Runners		JOURNAL OF STRENGTH AND CONDITIONING RESEARCH	Barrack, M; Fredericson, M; Dizon, F; Tenforde, A; Kim, B; Kraus, E; Kussman, A; Singh, S; Nattiv, A		2021				10.1519/JSC.0000000000003848
Dietary Supplementation Practices among Varsity Athletes at a Canadian University		JOURNAL OF DIETARY SUPPLEMENTS	Roy, KA; El Khoury, D; Dwyer, JJM; Mountjoy, M		2021				10.1080/19390211.2020.1826618
Differences in Sociodemographic, Health-Related, and Psychological Factors in Users and Nonusers of Nutritional Supplements in Fitness Club Participants in Tehran, Iran		INTERNATIONAL JOURNAL OF SPORT NUTRITION AND EXERCISE METABOLISM	Saeedi, P; Taib, MNM; Abu Saad, H		2012				10.1123/ijsnem.22.5.323
Effect of acute vitamin B6 supplementation on the performance of a kicking protocol in taekwondo athletes		ARCHIVES OF BUDO SCIENCE OF MARTIAL ARTS AND EXTREME SPORTS	da Silva, LA; De Freitas, L; Portela, BS; Malfatti, CRM		2019
EFFECT OF BORON SUPPLEMENTATION ON BLOOD AND URINARY CALCIUM, MAGNESIUM, AND PHOSPHORUS, AND URINARY BORON IN ATHLETIC AND SEDENTARY WOMEN		AMERICAN JOURNAL OF CLINICAL NUTRITION	MEACHAM, SL; TAPER, LJ; VOLPE, SL		1995				10.1093/ajcn/61.2.341
Effect of the supplementation of thiamine in the lactate concentration in professional soccer players		RBNE-REVISTA BRASILEIRA DE NUTRICAO ESPORTIVA	Althoff, MEWS; Alcantara, GV; Souza, CC; Camilo, FDJ; Liberali, R; Navarro, AC; Panza, VP		2009
Effects of 4 weeks iron supplementation on haematological and immunological status in elite female soccer players		ASIA PACIFIC JOURNAL OF CLINICAL NUTRITION	Kang, HS; Matsuo, T		2004
Effects of a low- or a high-carbohydrate diet on performance, energy system contribution, and metabolic responses during supramaximal exercise		APPLIED PHYSIOLOGY NUTRITION AND METABOLISM-PHYSIOLOGIE APPLIQUEE NUTRITION ET METABOLISME	Lima-Silva, AE; Pires, FO; Bertuzzi, R; Silva-Cavalcante, MD; Oliveira, RSF; Kiss, MA; Bishop, D		2013				10.1139/apnm-2012-0467
Effects of a school-based intervention on BMI and motor abilities in childhood		JOURNAL OF SPORTS SCIENCE AND MEDICINE	Graf, C; Koch, B; Falkowski, G; Jouck, S; Christ, H; Stauenmaier, K; Bjarnason-Wehrens, B; Tokarski, W; Dordel, S; Predel, HG		2005
Effects of Appearance- and Performance-Enhancing Drugs on Personality Traits		FRONTIERS IN PSYCHIATRY	Zaami, S; Minutillo, A; Sirignano, A; Marinelli, E		2021				10.3389/fpsyt.2021.730167
Effects of beta-adrenergic receptor stimulation and blockade on substrate metabolism during submaximal exercise		AMERICAN JOURNAL OF PHYSIOLOGY-ENDOCRINOLOGY AND METABOLISM	Mora-Rodriguez, R; Hodgkinson, BJ; Byerley, LO; Coyle, EF		2001				10.1152/ajpendo.2001.280.5.E752
Effects of endurance running and dietary fat on circulating ghrelin and peptide YY		JOURNAL OF SPORTS SCIENCE AND MEDICINE	Russel, RR; Willis, KS; Ravussin, E; Larson-Meyer, ED		2009
Effects of resistance exercise on lipolysis during subsequent submaximal exercise		MEDICINE AND SCIENCE IN SPORTS AND EXERCISE	Goto, K; Ishii, N; Sugihara, S; Yoshioka, T; Takamatsu, K		2007				10.1249/01.mss.0000246992.33482.cb
Effects of resistance training on older adults		SPORTS MEDICINE	Hunter, GR; McCarthy, JP; Bamman, MM		2004				10.2165/00007256-200434050-00005
Evening Whey Protein Intake, Rich in Tryptophan, and Sleep in Elite Male Australian Rules Football Players on Training and Nontraining Days		INTERNATIONAL JOURNAL OF SPORT NUTRITION AND EXERCISE METABOLISM	Ferguson, C; Aisbett, B; Lastella, M; Roberts, S; Condo, D		2022				10.1123/ijsnem.2021-0145
Exogenous Ketone Supplementation and Keto-Adaptation for Endurance Performance: Disentangling the Effects of Two Distinct Metabolic States		SPORTS MEDICINE	Shaw, DM; Merien, F; Braakhuis, A; Maunder, E; Dulson, DK		2020				10.1007/s40279-019-01246-y
Exogenous Ketone Supplements in Athletic Contexts: Past, Present, and Future		SPORTS MEDICINE	Evans, M; McClure, TS; Koutnik, AP; Egan, B		2022				10.1007/s40279-022-01756-2
Iron Supplementation Improves Energetic Efficiency in Iron-Depleted Female Rowers		MEDICINE AND SCIENCE IN SPORTS AND EXERCISE	Dellavalle, DM; Haas, JD		2014				10.1249/MSS.0000000000000208
Metabolism of ketone bodies during exercise and training: physiological basis for exogenous supplementation		JOURNAL OF PHYSIOLOGY-LONDON	Evans, M; Cogan, KE; Egan, B		2017				10.1113/JP273185
Micronutrient Supplementation Improves Physical Performance Measures in Asian Indian School-Age Children		JOURNAL OF NUTRITION	Vaz, M; Pauline, M; Unni, US; Parikh, P; Thomas, T; Bharathi, AV; Avadhany, S; Muthayya, S; Mehra, R; Kurpad, AV		2011				10.3945/jn.110.135012
Mindfulness training enhances flow state and mental health among baseball players in Taiwan		PSYCHOLOGY RESEARCH AND BEHAVIOR MANAGEMENT	Chen, JH; Tsai, PH; Lin, YC; Chen, CK; Chen, CY		2019				10.2147/PRBM.S188734
Modification of immune responses to exercise by carbohydrate, glutamine and anti-oxidant supplements		IMMUNOLOGY AND CELL BIOLOGY	Gleeson, M; Bishop, N		2000				10.1046/j.1440-1711.2000.00953.x
Neuroprotection for the Warrior: Dietary Supplementation With Omega-3 Fatty Acids		MILITARY MEDICINE	Lewis, MD; Bailes, J		2011				10.7205/MILMED-D-10-00466
Nutritional Supplements for the Treatment and Prevention of Sports-Related ConcussionEvidence Still Lacking		CURRENT SPORTS MEDICINE REPORTS	Trojian, TH; Wang, DH; Leddy, JJ		2017				10.1249/JSR.0000000000000387
Nutritional supplements in Norwegian elite athletes - impact of international ranking and advisors		SCANDINAVIAN JOURNAL OF MEDICINE & SCIENCE IN SPORTS	Sundgot-Borgen, J; Berglund, B; Torstveit, MK		2003				10.1034/j.1600-0838.2003.10288.x
One year of oral calcium supplementation maintains cortical bone density in young adult female distance runners		INTERNATIONAL JOURNAL OF SPORT NUTRITION AND EXERCISE METABOLISM	Winters-Stone, KM; Snow, CM		2004				10.1123/ijsnem.14.1.7
Organization of Dietary Control for Nutrition-Training Intervention Involving Periodized Carbohydrate Availability and Ketogenic Low-Carbohydrate High-Fat Diet		INTERNATIONAL JOURNAL OF SPORT NUTRITION AND EXERCISE METABOLISM	Mirtschin, JG; Forbes, SF; Cato, LE; Heikura, IA; Strobel, N; Hall, R; Burke, LM		2018				10.1123/ijsnem.2017-0249
Supplement with whey protein hydrolysate in contrast to carbohydrate supports mitochondrial adaptations in trained runners		JOURNAL OF THE INTERNATIONAL SOCIETY OF SPORTS NUTRITION	Hansen, M; Oxfeldt, M; Larsen, AE; Thomsen, LS; Rokkedal-Lausch, T; Christensen, B; Rittig, N; De Paoli, FV; Bangsbo, J; Ortenblad, N; Madsen, K		2020				10.1186/s12970-020-00376-3
Supplemental Protein in Support of Muscle Mass and Health: Advantage Whey		JOURNAL OF FOOD SCIENCE	Devries, MC; Phillips, SM		2015				10.1111/1750-3841.12802
Supplementary Energy Increases Bone Formation during Arduous Military Training		MEDICINE & SCIENCE IN SPORTS & EXERCISE	O'Leary, TJ; Walsh, NP; Casey, A; Izard, RM; Tang, JCY; Fraser, WD; Greeves, JP		2021				10.1249/MSS.0000000000002473
The effect of body composition and BMI on 25(OH)D response in vitamin D-supplemented athletes		EUROPEAN JOURNAL OF SPORT SCIENCE	Cassity, EP; Redzic, M; Teager, CR; Thomas, DT		2016				10.1080/17461391.2015.1125952
The effect of carbohydrate and protein co-ingestion on energy substrate metabolism, sense of effort, and affective responses during prolonged strenuous endurance exercise		PHYSIOLOGY & BEHAVIOR	Qin, L; Wong, SH; Sun, FH; Huang, Y; Sheridan, S; Sit, CHP		2017				10.1016/j.physbeh.2017.02.035
The effect of different post-exercise beverages with food on ad libitum fluid recovery, nutrient provision, and subsequent athletic performance		PHYSIOLOGY & BEHAVIOR	McCartney, D; Irwin, C; Cox, GR; Desbrow, B		2019				10.1016/j.physbeh.2018.12.013
The Effect of Exercise Motivation on Eating Disorders in Bodybuilders in Social Networks: The Mediating Role of State Anxiety		COMPUTATIONAL AND MATHEMATICAL METHODS IN MEDICINE	Liu, YX; Cao, YP		2022				10.1155/2022/7426601
The effect of fatty acids on athletes' health		PROCEEDINGS OF THE 4TH INTERNATIONAL CONFERENCE ON INNOVATIONS IN SPORTS, TOURISM AND INSTRUCTIONAL SCIENCE (ICISTIS 2019)	Zhuravleva, ND; Toshev, AD; Prokhasko, LS		2019
The effect of sex and protein supplementation on bone metabolism during a 36-h military field exercise in energy deficit		JOURNAL OF APPLIED PHYSIOLOGY	O'Leary, TJ; Coombs, CV; Edwards, VC; Blacker, SD; Knight, RL; Koivula, FN; Tang, JCY; Fraser, WD; Wardle, SL; Greeves, JP		2023				10.1152/japplphysiol.00106.2023
Carbohydrate ingestion during prolonged running exercise results in an increase of serum cortisol and decrease of gonadotrophins	Vasankari TJ, Kujala UM, Viljanen TT, Huhtaniemi IT.	Acta Physiol Scand. 1991 Mar;141(3):373-7. doi: 10.1111/j.1748-1716.1991.tb09093.x.	Vasankari TJ	Acta Physiol Scand	1991	1991-03-01			10.1111/j.1748-1716.1991.tb09093.x
Commercial sport drinks versus light meal combat rations: effect on simulated combat maneuvers	Bell DG, McLellan TM, Boyne S.	Mil Med. 2002 Aug;167(8):692-7.	Bell DG	Mil Med	2002	2002-08-22
Comparing Acute, High Dietary Protein and Carbohydrate Intake on Transcriptional Biomarkers, Fuel Utilisation and Exercise Performance in Trained Male Runners	Furber M, Pyle S, Roberts M, Roberts J.	Nutrients. 2021 Dec 8;13(12):4391. doi: 10.3390/nu13124391.	Furber M	Nutrients	2021	2021-12-28	PMC8706924		10.3390/nu13124391
Continuous versus Intermittent Dieting for Fat Loss and Fat-Free Mass Retention in Resistance-trained Adults: The ICECAP Trial	Peos JJ, Helms ER, Fournier PA, Ong J, Hall C, Krieger J, Sainsbury A.	Med Sci Sports Exerc. 2021 Aug 1;53(8):1685-1698. doi: 10.1249/MSS.0000000000002636.	Peos JJ	Med Sci Sports Exerc	2021	2021-02-15			10.1249/MSS.0000000000002636
Creatine supplementation improves sprint performance in male sprinters	Skare OC, Skadberg, Wisnes AR.	Scand J Med Sci Sports. 2001 Apr;11(2):96-102. doi: 10.1034/j.1600-0838.2001.011002096.x.	Skare OC	Scand J Med Sci Sports	2001	2001-03-17			10.1034/j.1600-0838.2001.011002096.x
Crisis of confidence averted: Impairment of exercise economy and performance in elite race walkers by ketogenic low carbohydrate, high fat (LCHF) diet is reproducible	Burke LM, Sharma AP, Heikura IA, Forbes SF, Holloway M, McKay AKA, Bone JL, Leckey JJ, Welvaert M, Ross ML.	PLoS One. 2020 Jun 4;15(6):e0234027. doi: 10.1371/journal.pone.0234027. eCollection 2020.	Burke LM	PLoS One	2020	2020-06-05	PMC7272074		10.1371/journal.pone.0234027
Differences in postprandial protein handling after beef compared with milk ingestion during postexercise recovery: a randomized controlled trial	Burd NA, Gorissen SH, van Vliet S, Snijders T, van Loon LJ.	Am J Clin Nutr. 2015 Oct;102(4):828-36. doi: 10.3945/ajcn.114.103184. Epub 2015 Sep 9.	Burd NA	Am J Clin Nutr	2015	2015-09-11			10.3945/ajcn.114.103184
Does Short-Term High Dose Probiotic Supplementation Containing Lactobacillus casei Attenuate Exertional-Heat Stress Induced Endotoxaemia and Cytokinaemia?	Gill SK, Allerton DM, Ansley-Robson P, Hemmings K, Cox M, Costa RJ.	Int J Sport Nutr Exerc Metab. 2016 Jun;26(3):268-75. doi: 10.1123/ijsnem.2015-0186. Epub 2015 Nov 16.	Gill SK	Int J Sport Nutr Exerc Metab	2016	2015-11-17			10.1123/ijsnem.2015-0186
Effect of Escalating Financial Incentive Rewards on Maintenance of Weight Loss: A Randomized Clinical Trial	Yancy WS Jr, Shaw PA, Reale C, Hilbert V, Yan J, Zhu J, Troxel AB, Foster GD, Volpp KG.	JAMA Netw Open. 2019 Nov 1;2(11):e1914393. doi: 10.1001/jamanetworkopen.2019.14393.	Yancy WS Jr	JAMA Netw Open	2019	2019-11-02	PMC6826643		10.1001/jamanetworkopen.2019.14393
Effect of Galactose Ingestion Before and During Exercise on Substrate Oxidation, Postexercise Satiety, and Subsequent Energy Intake in Females	Duckworth LC, Backhouse SH, O'Hara JP, Stevenson EJ.	J Am Coll Nutr. 2016;35(1):1-12. doi: 10.1080/07315724.2014.994790. Epub 2015 May 1.	Duckworth LC	J Am Coll Nutr	2016	2015-05-02			10.1080/07315724.2014.994790
Effect of glucose polymer diet supplement on responses to prolonged successive swimming, cycling and running	Millard-Stafford ML, Cureton KJ, Ray CA.	Eur J Appl Physiol Occup Physiol. 1988;58(3):327-33. doi: 10.1007/BF00417271.	Millard-Stafford ML	Eur J Appl Physiol Occup Physiol	1988	1988-01-01			10.1007/BF00417271
Effect of low energy availability during three consecutive days of endurance training on iron metabolism in male long distance runners	Ishibashi A, Kojima C, Tanabe Y, Iwayama K, Hiroyama T, Tsuji T, Kamei A, Goto K, Takahashi H.	Physiol Rep. 2020 Jun;8(12):e14494. doi: 10.14814/phy2.14494.	Ishibashi A	Physiol Rep	2020	2020-06-30	PMC7322269		10.14814/phy2.14494
Effect of Oral Beta-Hydroxy-Beta-Methylbutyrate (HMB) Supplementation on Physical Performance in Healthy Old Women Over 65 Years: An Open Label Randomized Controlled Trial	Berton L, Bano G, Carraro S, Veronese N, Pizzato S, Bolzetta F, De Rui M, Valmorbida E, De Ronch I, Perissinotto E, Coin A, Manzato E, Sergi G.	PLoS One. 2015 Nov 3;10(11):e0141757. doi: 10.1371/journal.pone.0141757. eCollection 2015.	Berton L	PLoS One	2015	2015-11-04	PMC4631374		10.1371/journal.pone.0141757
Effects and reproducibility of aerobic and resistance exercise on appetite and energy intake in young, physically active adults	Laan DJ, Leidy HJ, Lim E, Campbell WW.	Appl Physiol Nutr Metab. 2010 Dec;35(6):842-7. doi: 10.1139/H10-072.	Laan DJ	Appl Physiol Nutr Metab	2010	2010-12-18	PMC4562034	NIHMS718773	10.1139/H10-072
Effects of 30 days of ketogenic diet on body composition, muscle strength, muscle area, metabolism, and performance in semi-professional soccer players	Antonio Paoli A, Mancin L, Caprio M, Monti E, Narici MV, Cenci L, Piccini F, Pincella M, Grigoletto D, Marcolin G.	J Int Soc Sports Nutr. 2021 Sep 16;18(1):62. doi: 10.1186/s12970-021-00459-9.	Antonio Paoli A	J Int Soc Sports Nutr	2021	2021-09-17	PMC8447662		10.1186/s12970-021-00459-9
Effects of a computer-based, telephone-counseling system on physical activity	Pinto BM, Friedman R, Marcus BH, Kelley H, Tennstedt S, Gillman MW.	Am J Prev Med. 2002 Aug;23(2):113-20. doi: 10.1016/s0749-3797(02)00441-5.	Pinto BM	Am J Prev Med	2002	2002-07-18			10.1016/s0749-3797(02)00441-5
Effects of a physical activity intervention on body image in university seniors: project GRAD	Zabinski MF, Calfas KJ, Gehrman CA, Wilfley DE, Sallis JF.	Ann Behav Med. 2001 Fall;23(4):247-52. doi: 10.1207/S15324796ABM2304_3.	Zabinski MF	Ann Behav Med	2001	2002-01-05			10.1207/S15324796ABM2304_3
Effects of a ready-to-drink thermogenic beverage on resting energy expenditure, hemodynamic function, and subjective outcomes	Rodriguez C, Stratton MT, Harty PS, Siedler MR, Boykin JR, Green JJ, Keith DS, White SJ, DeHaven B, Brojanac A, Tinoco E, Taylor LW, Tinsley GM.	J Int Soc Sports Nutr. 2023 Dec;20(1):2211958. doi: 10.1080/15502783.2023.2211958.	Rodriguez C	J Int Soc Sports Nutr	2023	2023-05-10	PMC10173796		10.1080/15502783.2023.2211958
Effects of acute (-)-hydroxycitrate supplementation on substrate metabolism at rest and during exercise in humans	van Loon LJ, van Rooijen JJ, Niesen B, Verhagen H, Saris WH, Wagenmakers AJ.	Am J Clin Nutr. 2000 Dec;72(6):1445-50. doi: 10.1093/ajcn/72.6.1445.	van Loon LJ	Am J Clin Nutr	2000	2000-12-02			10.1093/ajcn/72.6.1445
Effects of Bang® Keto Coffee Energy Drink on Metabolism and Exercise Performance in Resistance-Trained Adults: A Randomized, Double-blind, Placebo-controlled, Crossover Study	Harty PS, Stratton MT, Escalante G, Rodriguez C, Dellinger JR, Williams AD, White SJ, Smith RW, Johnson BA, Sanders MB, Tinsley GM.	J Int Soc Sports Nutr. 2020 Aug 24;17(1):45. doi: 10.1186/s12970-020-00374-5.	Harty PS	J Int Soc Sports Nutr	2020	2020-08-25	PMC7446127		10.1186/s12970-020-00374-5
Effects of creatine supplementation in cystic fibrosis: results of a pilot study	Braegger CP, Schlattner U, Wallimann T, Utiger A, Frank F, Schaefer B, Heizmann CW, Sennhauser FH.	J Cyst Fibros. 2003 Dec;2(4):177-82. doi: 10.1016/S1569-1993(03)00089-4.	Braegger CP	J Cyst Fibros	2003	2004-10-07			10.1016/S1569-1993(03)00089-4
Effects of creatine supplementation on the performance and body composition of competitive swimmers	Mendes RR, Pires I, Oliveira A, Tirapegui J.	J Nutr Biochem. 2004 Aug;15(8):473-8. doi: 10.1016/j.jnutbio.2003.12.012.	Mendes RR	J Nutr Biochem	2004	2004-08-11			10.1016/j.jnutbio.2003.12.012
Effects of eight weeks of time-restricted feeding (16/8) on basal metabolism, maximal strength, body composition, inflammation, and cardiovascular risk factors in resistance-trained males	Moro T, Tinsley G, Bianco A, Marcolin G, Pacelli QF, Battaglia G, Palma A, Gentil P, Neri M, Paoli A.	J Transl Med. 2016 Oct 13;14(1):290. doi: 10.1186/s12967-016-1044-0.	Moro T	J Transl Med	2016	2016-10-15	PMC5064803		10.1186/s12967-016-1044-0
Effects of high dairy protein intake and vitamin D supplementation on body composition and cardiometabolic markers in 6-8-y-old children-the D-pro trial	Thams L, Stounbjerg NG, Hvid LG, Mølgaard C, Hansen M, Damsgaard CT.	Am J Clin Nutr. 2022 Apr 1;115(4):1080-1091. doi: 10.1093/ajcn/nqab424.	Thams L	Am J Clin Nutr	2022	2022-01-11			10.1093/ajcn/nqab424
Effects of p-Synephrine and Caffeine Ingestion on Substrate Oxidation during Exercise	Gutiérrez-Hellín J, Del Coso J.	Med Sci Sports Exerc. 2018 Sep;50(9):1899-1906. doi: 10.1249/MSS.0000000000001653.	Gutiérrez-Hellín J	Med Sci Sports Exerc	2018	2018-05-05			10.1249/MSS.0000000000001653
Energy Drinks Improve Five-Kilometer Running Performance in Recreational Endurance Runners	Prins PJ, Goss FL, Nagle EF, Beals K, Robertson RJ, Lovalekar MT, Welton GL.	J Strength Cond Res. 2016 Nov;30(11):2979-2990. doi: 10.1519/JSC.0000000000001391.	Prins PJ	J Strength Cond Res	2016	2016-03-04			10.1519/JSC.0000000000001391
Energy intake over 2 days is unaffected by acute sprint interval exercise despite increased appetite and energy expenditure	Beaulieu K, Olver TD, Abbott KC, Lemon PW.	Appl Physiol Nutr Metab. 2015 Jan;40(1):79-86. doi: 10.1139/apnm-2014-0229.	Beaulieu K	Appl Physiol Nutr Metab	2015	2014-12-16			10.1139/apnm-2014-0229
Evaluation of a Theory-Based Intervention Aimed at Reducing Intention to Use Restrictive Dietary Behaviors Among Adolescent Female Athletes	Laramée C, Drapeau V, Valois P, Goulet C, Jacob R, Provencher V, Lamarche B.	J Nutr Educ Behav. 2017 Jun;49(6):497-504.e1. doi: 10.1016/j.jneb.2017.03.009.	Laramée C	J Nutr Educ Behav	2017	2017-06-12			10.1016/j.jneb.2017.03.009
Hydration, Eating Attitudes and Behaviors in Age and Weight-Restricted Youth American Football Players	Yeargin S, Torres-McGehee TM, Emerson D, Koller J, Dickinson J.	Nutrients. 2021 Jul 27;13(8):2565. doi: 10.3390/nu13082565.	Yeargin S	Nutrients	2021	2021-08-27	PMC8401195		10.3390/nu13082565
Improved cycling time-trial performance after ingestion of a caffeine energy drink	Ivy JL, Kammer L, Ding Z, Wang B, Bernard JR, Liao YH, Hwang J.	Int J Sport Nutr Exerc Metab. 2009 Feb;19(1):61-78. doi: 10.1123/ijsnem.19.1.61.	Ivy JL	Int J Sport Nutr Exerc Metab	2009	2009-05-01			10.1123/ijsnem.19.1.61
Metabolic and ergogenic effects of carbohydrate and caffeine beverages in tennis	Ferrauti A, Weber K, Strüder HK.	J Sports Med Phys Fitness. 1997 Dec;37(4):258-66.	Ferrauti A	J Sports Med Phys Fitness	1997	1998-03-24
Morning versus Evening Intake of Creatine in Elite Female Handball Players	Jurado-Castro JM, Campos-Pérez J, Vilches-Redondo MÁ, Mata F, Navarrete-Pérez A, Ranchal-Sanchez A.	Int J Environ Res Public Health. 2021 Dec 30;19(1):393. doi: 10.3390/ijerph19010393.	Jurado-Castro JM	Int J Environ Res Public Health	2021	2022-01-11	PMC8744932		10.3390/ijerph19010393
The effects of a fat loss supplement on resting metabolic rate and hemodynamic variables in resistance trained males: a randomized, double-blind, placebo-controlled, cross-over trial	Campbell BI, Colquhoun RJ, Zito G, Martinez N, Kendall K, Buchanan L, Lehn M, Johnson M, St Louis C, Smith Y, Cloer B.	J Int Soc Sports Nutr. 2016 Apr 1;13:14. doi: 10.1186/s12970-016-0125-z. eCollection 2016.	Campbell BI	J Int Soc Sports Nutr	2016	2016-04-05	PMC4818444		10.1186/s12970-016-0125-z
Thiamin, riboflavin and vitamin B6: impact of restricted intake on physical performance in man	van der Beek EJ, van Dokkum W, Wedel M, Schrijver J, van den Berg H.	J Am Coll Nutr. 1994 Dec;13(6):629-40. doi: 10.1080/07315724.1994.10718459.	van der Beek EJ	J Am Coll Nutr	1994	1994-12-01			10.1080/07315724.1994.10718459
Time-based physical activity interventions for weight loss: a randomized trial	Jakicic JM, Rickman AD, Lang W, Davis KK, Gibbs BB, Neiberg R, Marcus MD.	Med Sci Sports Exerc. 2015 May;47(5):1061-9. doi: 10.1249/MSS.0000000000000482.	Jakicic JM	Med Sci Sports Exerc	2015	2014-08-28	PMC4340820	NIHMS622006	10.1249/MSS.0000000000000482
Time-restricted eating effects on performance, immune function, and body composition in elite cyclists: a randomized controlled trial	Moro T, Tinsley G, Longo G, Grigoletto D, Bianco A, Ferraris C, Guglielmetti M, Veneto A, Tagliabue A, Marcolin G, Paoli A.	J Int Soc Sports Nutr. 2020 Dec 11;17(1):65. doi: 10.1186/s12970-020-00396-z.	Moro T	J Int Soc Sports Nutr	2020	2020-12-14	PMC7733258		10.1186/s12970-020-00396-z
Weight loss and psychological-related states in high-level judo athletes	Escobar-Molina R, Rodríguez-Ruiz S, Gutiérrez-García C, Franchini E.	Int J Sport Nutr Exerc Metab. 2015 Apr;25(2):110-8. doi: 10.1123/ijsnem.2013-0163. Epub 2014 Jul 14.	Escobar-Molina R	Int J Sport Nutr Exerc Metab	2015	2014-07-17			10.1123/ijsnem.2013-0163
Appetite, gut hormone and energy intake responses to low volume sprint interval and traditional endurance exercise		EUROPEAN JOURNAL OF APPLIED PHYSIOLOGY	Deighton, K; Barry, R; Connon, CE; Stensel, DJ		2013				10.1007/s00421-012-2535-1
Carbohydrate restriction: Friend or foe of resistance-based exercise performance?		NUTRITION	Cholewa, JM; Newmire, DE; Zanchi, NE		2019				10.1016/j.nut.2018.09.026
CD36 is indispensable for nutrient homeostasis and endurance exercise capacity during prolonged fasting		PHYSIOLOGICAL REPORTS	Iso, T; Haruyama, H; Sunaga, H; Matsui, H; Matsui, M; Tanaka, R; Umbarawan, Y; Syamsunarno, MRAA; Putri, M; Yamaguchi, A; Hanaoka, H; Negishi, K; Yokoyama, T; Kurabayashi, M		2018				10.14814/phy2.13884
Chronic and Postprandial Metabolic Responses to a Ketogenic Diet Compared to High-Carbohydrate and Habitual Diets in Trained Competitive Cyclists and Triathletes: A Randomized Crossover Trial		INTERNATIONAL JOURNAL OF ENVIRONMENTAL RESEARCH AND PUBLIC HEALTH	Graybeal, AJ; Kreutzer, A; Moss, K; Rack, P; Augsburger, G; Braun-Trocchio, R; Willis, JL; Shah, MA		2023				10.3390/ijerph20021110
Clinical Applications of Creatine Supplementation on Paediatrics		CURRENT PHARMACEUTICAL BIOTECHNOLOGY	Evangeliou, A; Vasilaki, K; Karagianni, P; Nikolaidis, N		2009				10.2174/138920109789542075
Creatine supplementation prevents the inhibition of myogenic differentiation in oxidatively injured C2C12 murine myoblasts		MOLECULAR NUTRITION & FOOD RESEARCH	Sestili, P; Barbieri, E; Martinelli, C; Battistelli, M; Guescini, M; Vallorani, L; Casadei, L; D'Emilio, A; Falcieri, E; Piccoli, G; Agostini, D; Annibalini, G; Paolillo, M; Gioacchini, AM; Stocchi, V		2009				10.1002/mnfr.200800504
Effect of meals with milk on body iron stores and improvement of dietary habit during weight loss in female rhythmic gymnasts		JOURNAL OF NUTRITIONAL SCIENCE AND VITAMINOLOGY	Kawano, Y; Ishizaki, S; Sasamoto, S; Katoh, Y; Kobayashi, S		2002
Effects of protein intake prior to carbohydrate-restricted endurance exercise: a randomized crossover trial		JOURNAL OF THE INTERNATIONAL SOCIETY OF SPORTS NUTRITION	Larsen, MS; Holm, L; Svart, MV; Hjelholt, AJ; Bengtsen, MB; Dollerup, OL; Dalgaard, LB; Vendelbo, MH; van Hall, G; Moller, N; Mikkelsen, UR; Hansen, M		2020				10.1186/s12970-020-0338-z
Factors influencing serum caffeine concentrations following caffeine ingestion		JOURNAL OF SCIENCE AND MEDICINE IN SPORT	Skinner, TL; Jenkins, DG; Leveritt, MD; McGorm, A; Bolam, KA; Coombes, JS; Taaffe, DR		2014				10.1016/j.jsams.2013.07.006
Fasting and feasting: Paradoxes of the sport ethic		SOCIOLOGY OF SPORT JOURNAL	Johns, D		1998				10.1123/ssj.15.1.41
Gender differences in metabolism - Nutritional implications: Carbohydrate loading, caffeine and creatine monohydrate		PROCEEDINGS OF THE 16TH INTERNATIONAL CONGRESS OF NUTRITION - NUTRITION MONTREAL 97: FROM NUTRITIONAL SCIENCE TO NUTRITION PRACTICE FOR BETTER GLOBAL HEALTH	Tarnopolsky, MA		1998
HYPERACTIVITY OF THE SYMPATHO-ADRENOMEDULLARY SYSTEM WITHOUT ANY MODIFICATION OF THE HYPOTHALAMIC-PITUITARYADRENAL AXIS AFTER FOOD RESTRICTION AMONG HIGH-LEVEL WEIGHTLIFTERS		JOURNAL OF STRENGTH AND CONDITIONING RESEARCH	Durguerian, A; Filaire, E; Drogou, C; Sauvet, F; Bougard, C; Chennaoui, M		2018				10.1519/JSC.0000000000002038
Macronutrient intake as a prospective predictor of depressive symptom severity: An exploratory study with adolescent elite athletes		PSYCHOLOGY OF SPORT AND EXERCISE	Gerber, M; Jakowski, S; Kellmann, M; Cody, R; Gygax, B; Ludyga, S; Muller, C; Ramseyer, S; Beckmann, J		2023				10.1016/j.psychsport.2023.102387
Overnight fasting compromises exercise intensity and volume during sprint interval training but improves high-intensity aerobic endurance		JOURNAL OF SPORTS MEDICINE AND PHYSICAL FITNESS	Terada, T; Toghi Eshghi, SR; Liubaoerjijin, Y; Kennedy, M; Myette-Cote, E; Fletcher, K; Boule, NG		2019				10.23736/S0022-4707.18.08281-6
Potential deleterious effects of restrictive diets on the endocrine/metabolic response, body composition, and physical performance of athletes with spinal cord injury		RBNE-REVISTA BRASILEIRA DE NUTRICAO ESPORTIVA	Correa, DD; Moreira, I; Resende, R; Andrade, AG; Silva, A; De Mello, MT; Longhi, R; Goncalves, DA		2022
Pre-Competition Weight Loss Models in Taekwondo: Identification, Characteristics and Risk of Dehydration		NUTRIENTS	Janiszewska, K; Przybylowicz, KE		2020				10.3390/nu12092793
Prebiotic Food Intake May Improve Bone Resorption in Japanese Female Athletes: A Pilot Study		SPORTS	Ishizu, T; Takai, E; Torii, S; Taguchi, M		2021				10.3390/sports9060082
Six Days of Low Carbohydrate, Not Energy Availability, Alters the Iron and Immune Response to Exercise in Elite Athletes		MEDICINE & SCIENCE IN SPORTS & EXERCISE	Mckay, AKA; Peeling, P; Pyne, DB; Tee, N; Whitfield, J; Sharma, AP; Heikura, IA; Burke, LM		2022				10.1249/MSS.0000000000002819
Substrate use in horses during exercise - the 'fasted' compared to the postprandial state		VLAAMS DIERGENEESKUNDIG TIJDSCHRIFT	Robyn, J; Plancke, L; Boshuizen, B; de Meeus, C; de Bruijn, M; Delesalle, C		2017
The combined impacts of docosahexaenoic acid, endurance physical exercise, and prolonged fasting on brain function		JOURNAL OF EXERCISE REHABILITATION	Kwak, YS; Lim, SY		2018				10.12965/jer.1836298.149
Time-Restricted Feeding and Aerobic Performance in Elite Runners: Ramadan Fasting as a Model		FRONTIERS IN NUTRITION	Al-Nawaiseh, AM; Bataineh, MF; Kilani, HA; Bellar, DM; Judge, LW		2021				10.3389/fnut.2021.718936
Vegetarian, Gluten-Free, and Energy Restricted Diets in Female Athletes		SPORTS	Cialdella-Kam, L; Kulpins, D; Manore, MM		2016				10.3390/sports4040050
Carbohydrate mouth rinse improves resistance exercise capacity in the glycogen-lowered state	Durkin M, Akeroyd H, Holliday A.	Appl Physiol Nutr Metab. 2021 Feb;46(2):126-132. doi: 10.1139/apnm-2020-0298. Epub 2020 Jul 29.	Durkin M	Appl Physiol Nutr Metab	2021	2020-07-30			10.1139/apnm-2020-0298
Carbohydrate-electrolyte feedings and 1 h time trial cycling performance	Desbrow B, Anderson S, Barrett J, Rao E, Hargreaves M.	Int J Sport Nutr Exerc Metab. 2004 Oct;14(5):541-9. doi: 10.1123/ijsnem.14.5.541.	Desbrow B	Int J Sport Nutr Exerc Metab	2004	2005-01-28			10.1123/ijsnem.14.5.541
Carbohydrate-electrolyte solution effects on physical performance of military tasks	Montain SJ, Shippee RL, Tharion WJ.	Aviat Space Environ Med. 1997 May;68(5):384-91.	Montain SJ	Aviat Space Environ Med	1997	1997-05-01
Changes in iron status during competitive season in female collegiate swimmers	Brigham DE, Beard JL, Krimmel RS, Kenney WL.	Nutrition. 1993 Sep-Oct;9(5):418-22.	Brigham DE	Nutrition	1993	1993-09-01
Correlates of parental feeding practices with pre-schoolers: Parental body image and eating knowledge, attitudes, and behaviours	Damiano SR, Hart LM, Paxton SJ.	Appetite. 2016 Jun 1;101:192-8. doi: 10.1016/j.appet.2016.03.008. Epub 2016 Mar 4.	Damiano SR	Appetite	2016	2016-03-09			10.1016/j.appet.2016.03.008
Correlation of MRI grading of bone stress injuries with clinical risk factors and return to play: a 5-year prospective study in collegiate track and field athletes	Nattiv A, Kennedy G, Barrack MT, Abdelkerim A, Goolsby MA, Arends JC, Seeger LL.	Am J Sports Med. 2013 Aug;41(8):1930-41. doi: 10.1177/0363546513490645. Epub 2013 Jul 3.	Nattiv A	Am J Sports Med	2013	2013-07-05	PMC4367232	NIHMS667259	10.1177/0363546513490645
Creatine supplementation during pulmonary rehabilitation in chronic obstructive pulmonary disease	Fuld JP, Kilduff LP, Neder JA, Pitsiladis Y, Lean ME, Ward SA, Cotton MM.	Thorax. 2005 Jul;60(7):531-7. doi: 10.1136/thx.2004.030452.	Fuld JP	Thorax	2005	2005-07-05	PMC1747450		10.1136/thx.2004.030452
A factorial-design cluster randomised controlled trial investigating the cost-effectiveness of a nutrition supplement and an exercise programme on pneumonia incidence, walking capacity and body mass index in older people living in Santiago, Chile: the CENEX study protocol	Dangour AD, Albala C, Aedo C, Elbourne D, Grundy E, Walker D, Uauy R.	Nutr J. 2007 Jul 5;6:14. doi: 10.1186/1475-2891-6-14.	Dangour AD	Nutr J	2007	2007-07-07	PMC1933543		10.1186/1475-2891-6-14
A randomized, placebo-controlled trial of nandrolone decanoate in human immunodeficiency virus-infected men with mild to moderate weight loss with recombinant human growth hormone as active reference treatment	Storer TW, Woodhouse LJ, Sattler F, Singh AB, Schroeder ET, Beck K, Padero M, Mac P, Yarasheski KE, Geurts P, Willemsen A, Harms MK, Bhasin S.	J Clin Endocrinol Metab. 2005 Aug;90(8):4474-82. doi: 10.1210/jc.2005-0275. Epub 2005 May 24.	Storer TW	J Clin Endocrinol Metab	2005	2005-05-26			10.1210/jc.2005-0275
A short-term, high-fat diet up-regulates lipid metabolism and gene expression in human skeletal muscle	Cameron-Smith D, Burke LM, Angus DJ, Tunstall RJ, Cox GR, Bonen A, Hawley JA, Hargreaves M.	Am J Clin Nutr. 2003 Feb;77(2):313-8. doi: 10.1093/ajcn/77.2.313.	Cameron-Smith D	Am J Clin Nutr	2003	2003-01-24			10.1093/ajcn/77.2.313
A web-based program improves physical activity outcomes in a primary care angina population: randomized controlled trial	Devi R, Powell J, Singh S.	J Med Internet Res. 2014 Sep 12;16(9):e186. doi: 10.2196/jmir.3340.	Devi R	J Med Internet Res	2014	2014-09-14	PMC4180351		10.2196/jmir.3340
Achieving energy balance with a high-fat meal does not enhance skeletal muscle adaptation and impairs glycaemic response in a sleep-low training model	Areta JL, Iraki J, Owens DJ, Joanisse S, Philp A, Morton JP, Hallén J.	Exp Physiol. 2020 Oct;105(10):1778-1791. doi: 10.1113/EP088795. Epub 2020 Sep 7.	Areta JL	Exp Physiol	2020	2020-08-22			10.1113/EP088795
An exercise-based educational and motivational intervention after surgery can improve behaviors, physical fitness and quality of life in bariatric patients	Gallé F, Marte G, Cirella A, Di Dio M, Miele A, Ricchiuti R, Liguori F, Maida P, Liguori G.	PLoS One. 2020 Oct 29;15(10):e0241336. doi: 10.1371/journal.pone.0241336. eCollection 2020.	Gallé F	PLoS One	2020	2020-10-29	PMC7595397		10.1371/journal.pone.0241336
Appetite and gut hormone responses to moderate-intensity continuous exercise versus high-intensity interval exercise, in normoxic and hypoxic conditions	Bailey DP, Smith LR, Chrismas BC, Taylor L, Stensel DJ, Deighton K, Douglas JA, Kerr CJ.	Appetite. 2015 Jun;89:237-45. doi: 10.1016/j.appet.2015.02.019. Epub 2015 Feb 17.	Bailey DP	Appetite	2015	2015-02-22			10.1016/j.appet.2015.02.019
Appetite Suppression and Altered Food Preferences Coincide with Changes in Appetite-Mediating Hormones During Energy Deficit at High Altitude, But Are Not Affected by Protein Intake	Karl JP, Cole RE, Berryman CE, Finlayson G, Radcliffe PN, Kominsky MT, Murphy NE, Carbone JW, Rood JC, Young AJ, Pasiakos SM.	High Alt Med Biol. 2018 Jun;19(2):156-169. doi: 10.1089/ham.2017.0155. Epub 2018 Feb 12.	Karl JP	High Alt Med Biol	2018	2018-02-13	PMC6014054		10.1089/ham.2017.0155
Are under- and overweight female elite athletes thin and fat? A controlled study	Klungland Torstveit M, Sundgot-Borgen J.	Med Sci Sports Exerc. 2012 May;44(5):949-57. doi: 10.1249/MSS.0b013e31823fe4ef.	Klungland Torstveit M	Med Sci Sports Exerc	2012	2011-11-18			10.1249/MSS.0b013e31823fe4ef
Caffeinated energy drink intake modulates motor circuits at rest, before and after a movement	Concerto C, Infortuna C, Chusid E, Coira D, Babayev J, Metwaly R, Naenifard H, Aguglia E, Battaglia F.	Physiol Behav. 2017 Oct 1;179:361-368. doi: 10.1016/j.physbeh.2017.07.013. Epub 2017 Jul 8.	Concerto C	Physiol Behav	2017	2017-07-12			10.1016/j.physbeh.2017.07.013
Caffeinated energy drinks improve volleyball performance in elite female players	Pérez-López A, Salinero JJ, Abian-Vicen J, Valadés D, Lara B, Hernandez C, Areces F, González C, Del Coso J.	Med Sci Sports Exerc. 2015 Apr;47(4):850-6. doi: 10.1249/MSS.0000000000000455.	Pérez-López A	Med Sci Sports Exerc	2015	2014-07-23			10.1249/MSS.0000000000000455
Caffeine increases anaerobic work and restores cycling performance following a protocol designed to lower endogenous carbohydrate availability	Silva-Cavalcante MD, Correia-Oliveira CR, Santos RA, Lopes-Silva JP, Lima HM, Bertuzzi R, Duarte M, Bishop DJ, Lima-Silva AE.	PLoS One. 2013 Aug 19;8(8):e72025. doi: 10.1371/journal.pone.0072025. eCollection 2013.	Silva-Cavalcante MD	PLoS One	2013	2013-08-27	PMC3747083		10.1371/journal.pone.0072025
Caffeine-containing energy drink improves sprint performance during an international rugby sevens competition	Del Coso J, Portillo J, Muñoz G, Abián-Vicén J, Gonzalez-Millán C, Muñoz-Guerra J.	Amino Acids. 2013 Jun;44(6):1511-9. doi: 10.1007/s00726-013-1473-5. Epub 2013 Mar 5.	Del Coso J	Amino Acids	2013	2013-03-07			10.1007/s00726-013-1473-5
Calorie restriction regime enhances physical performance of trained athletes	Pons V, Riera J, Capó X, Martorell M, Sureda A, Tur JA, Drobnic F, Pons A.	J Int Soc Sports Nutr. 2018 Mar 9;15:12. doi: 10.1186/s12970-018-0214-2. eCollection 2018.	Pons V	J Int Soc Sports Nutr	2018	2018-03-21	PMC5845356		10.1186/s12970-018-0214-2
The Effect of Health-Saving Educational Technologies on Development of Natural Abilities of Schoolchildren		INTERNATIONAL JOURNAL OF EDUCATION IN MATHEMATICS SCIENCE AND TECHNOLOGY	Sadykov, S; Bulatbayeva, K; Rezuanova, G; Mukhamedkhanova, A		2023				10.46328/ijemst.3134
Using narrative therapy in sport psychology practice: Application to a psychoeducational body image program		SPORT PSYCHOLOGIST	Leahy, T; Harrigan, R		2006				10.1123/tsp.20.4.480
A Commercially Available Thermogenic Dietary Supplement Increases Resting Metabolic Rate in Physically Active Males: A Randomized, Double-Blind, Placebo-Controlled Investigation	Campbell BI, Perry R, Horsley J, Aguilar D, Shimshock T, Fox C, Vargas A, Colenso-Semple L.	J Diet Suppl. 2020;17(2):150-160. doi: 10.1080/19390211.2018.1494660. Epub 2018 Oct 5.	Campbell BI	J Diet Suppl	2020	2018-10-06			10.1080/19390211.2018.1494660
Acute effectiveness of a "fat-loss" product on substrate utilization, perception of hunger, mood state and rate of perceived exertion at rest and during exercise	Alkhatib A, Seijo M, Larumbe E, Naclerio F.	J Int Soc Sports Nutr. 2015 Nov 25;12:44. doi: 10.1186/s12970-015-0105-8. eCollection 2015.	Alkhatib A	J Int Soc Sports Nutr	2015	2015-11-28	PMC4660661		10.1186/s12970-015-0105-8
Associations between Body Appreciation and Disordered Eating in a Large Sample of Adolescents	Baceviciene M, Jankauskiene R.	Nutrients. 2020 Mar 12;12(3):752. doi: 10.3390/nu12030752.	Baceviciene M	Nutrients	2020	2020-03-18	PMC7146197		10.3390/nu12030752
Effects of Estrogen Replacement on Bone Geometry and Microarchitecture in Adolescent and Young Adult Oligoamenorrheic Athletes: A Randomized Trial	Ackerman KE, Singhal V, Slattery M, Eddy KT, Bouxsein ML, Lee H, Klibanski A, Misra M.	J Bone Miner Res. 2020 Feb;35(2):248-260. doi: 10.1002/jbmr.3887. Epub 2019 Nov 7.	Ackerman KE	J Bone Miner Res	2020	2019-10-12	PMC7064307	NIHMS1562691	10.1002/jbmr.3887
Estrogen administration improves the trajectory of eating disorder pathology in oligo-amenorrheic athletes: A randomized controlled trial	Plessow F, Singhal V, Toth AT, Micali N, Eddy KT, Misra M.	Psychoneuroendocrinology. 2019 Apr;102:273-280. doi: 10.1016/j.psyneuen.2018.11.013. Epub 2018 Nov 16.	Plessow F	Psychoneuroendocrinology	2019	2019-01-15	PMC6664444	NIHMS1518301	10.1016/j.psyneuen.2018.11.013
Estrogen Replacement Improves Verbal Memory and Executive Control in Oligomenorrheic/Amenorrheic Athletes in a Randomized Controlled Trial	Baskaran C, Cunningham B, Plessow F, Singhal V, Woolley R, Ackerman KE, Slattery M, Lee H, Lawson EA, Eddy K, Misra M.	J Clin Psychiatry. 2017 May;78(5):e490-e497. doi: 10.4088/JCP.15m10544.	Baskaran C	J Clin Psychiatry	2017	2017-03-16	PMC6445541	NIHMS1011129	10.4088/JCP.15m10544
Oestrogen replacement improves bone mineral density in oligo-amenorrhoeic athletes: a randomised clinical trial	Ackerman KE, Singhal V, Baskaran C, Slattery M, Campoverde Reyes KJ, Toth A, Eddy KT, Bouxsein ML, Lee H, Klibanski A, Misra M.	Br J Sports Med. 2019 Feb;53(4):229-236. doi: 10.1136/bjsports-2018-099723. Epub 2018 Oct 9.	Ackerman KE	Br J Sports Med	2019	2018-10-11	PMC6686188	NIHMS1044347	10.1136/bjsports-2018-099723
Effect of oral and transdermal oestrogen therapy on bone mineral density in functional hypothalamic amenorrhoea: a systematic review and meta-analysis		BMJ OPEN SPORT & EXERCISE MEDICINE	Aalberg, K; Stavem, K; Norheim, F; Russell, MB; Chaibi, A		2021				10.1136/bmjsem-2021-001112
Modulation of insulin resistance in ovariectomized rats by endurance exercise training and estrogen replacement		METABOLISM-CLINICAL AND EXPERIMENTAL	Saengsirisuwan, V; Pongseeda, S; Prasannarong, M; Vichaiwong, K; Toskulkao, C		2009				10.1016/j.metabol.2008.08.004
Physiologic and behavioral indicators of energy deficiency in female adolescent runners with elevated bone turnover	Barrack MT, Van Loan MD, Rauh MJ, Nichols JF.	Am J Clin Nutr. 2010 Sep;92(3):652-9. doi: 10.3945/ajcn.2009.28926. Epub 2010 Jul 7.	Barrack MT	Am J Clin Nutr	2010	2010-07-09			10.3945/ajcn.2009.28926
Physiologic, Metabolic, and Nutritional Attributes of Collegiate Synchronized Swimmers	Costa PB, Richmond SR, Smith CR, Currier B, Stecker RA, Gieske BT, Kemp K, Witherbee KE, Kerksick CM.	Int J Sports Physiol Perform. 2019 May 1;14(5):658-664. doi: 10.1123/ijspp.2018-0547. Epub 2019 Apr 21.	Costa PB	Int J Sports Physiol Perform	2019	2018-11-15			10.1123/ijspp.2018-0547
Physiological Parameters of Bone Health in Elite Ballet Dancers	Lambert BS, Cain MT, Heimdal T, Harris JD, Jotwani V, Petak S, McCulloch PC.	Med Sci Sports Exerc. 2020 Aug;52(8):1668-1678. doi: 10.1249/MSS.0000000000002296.	Lambert BS	Med Sci Sports Exerc	2020	2020-02-22			10.1249/MSS.0000000000002296
Pre-exercise carbohydrate status and immune responses to prolonged cycling: I. Effect on neutrophil degranulation	Bishop NC, Walsh NP, Haines DL, Richards EE, Gleeson M.	Int J Sport Nutr Exerc Metab. 2001 Dec;11(4):490-502. doi: 10.1123/ijsnem.11.4.490.	Bishop NC	Int J Sport Nutr Exerc Metab	2001	2002-03-28			10.1123/ijsnem.11.4.490
Pre-exercise carbohydrate status and immune responses to prolonged cycling: II. Effect on plasma cytokine concentration	Bishop NC, Walsh NP, Haines DL, Richards EE, Gleeson M.	Int J Sport Nutr Exerc Metab. 2001 Dec;11(4):503-12. doi: 10.1123/ijsnem.11.4.503.	Bishop NC	Int J Sport Nutr Exerc Metab	2001	2002-03-28			10.1123/ijsnem.11.4.503
Prevalence of eating disorders and the predictive power of risk models in female elite athletes: a controlled study	Torstveit MK, Rosenvinge JH, Sundgot-Borgen J.	Scand J Med Sci Sports. 2008 Feb;18(1):108-18. doi: 10.1111/j.1600-0838.2007.00657.x. Epub 2007 May 9.	Torstveit MK	Scand J Med Sci Sports	2008	2007-05-11			10.1111/j.1600-0838.2007.00657.x
Publicizing female athletes' weights: implications for female psychology undergraduates acting as spectators	Holm-Denoma J, Smith A, Waesche M.	Res Q Exerc Sport. 2014 Sep;85(3):420-5. doi: 10.1080/02701367.2014.930406.	Holm-Denoma J	Res Q Exerc Sport	2014	2014-08-21			10.1080/02701367.2014.930406
Racial differences in insulin secretion and sensitivity in prepubertal children: role of physical fitness and physical activity	Ku CY, Gower BA, Hunter GR, Goran MI.	Obes Res. 2000 Oct;8(7):506-15. doi: 10.1038/oby.2000.63.	Ku CY	Obes Res	2000	2000-11-09			10.1038/oby.2000.63
Reduced Endurance Capacity and Suboptimal Energy Availability in Top-Level Female Cyclists	Barreto G, de Oliveira LF, Saito T, Klosterhoff R, Perim P, Dolan E, Pereira RMR, Campos-Ferraz P, Lima FR, Saunders B.	Int J Sports Physiol Perform. 2021 Aug 1;16(8):1194–1203. doi: 10.1123/ijspp.2020-0513. Epub 2021 Feb 24.	Barreto G	Int J Sports Physiol Perform	2021	2021-02-24			10.1123/ijspp.2020-0513
Reduced energy availability: implications for bone health in physically active populations	Papageorgiou M, Dolan E, Elliott-Sale KJ, Sale C.	Eur J Nutr. 2018 Apr;57(3):847-859. doi: 10.1007/s00394-017-1498-8. Epub 2017 Jul 18.	Papageorgiou M	Eur J Nutr	2018	2017-07-20	PMC5861178		10.1007/s00394-017-1498-8
Reduced oxidation rates of ingested glucose during prolonged exercise with low endogenous CHO availability	Jeukendrup AE, Borghouts LB, Saris WH, Wagenmakers AJ.	J Appl Physiol (1985). 1996 Nov;81(5):1952-7. doi: 10.1152/jappl.1996.81.5.1952.	Jeukendrup AE	J Appl Physiol (1985)	1996	1996-11-01			10.1152/jappl.1996.81.5.1952
Regional bone mineral measurements	Ormerod S, Galea V, MacDougall JD, Webber CE.	Can Assoc Radiol J. 1990 Apr;41(2):59-64.	Ormerod S	Can Assoc Radiol J	1990	1990-04-01
Regional fat changes induced by localized muscle endurance resistance training	Ramírez-Campillo R, Andrade DC, Campos-Jara C, Henríquez-Olguín C, Alvarez-Lepín C, Izquierdo M.	J Strength Cond Res. 2013 Aug;27(8):2219-24. doi: 10.1519/JSC.0b013e31827e8681.	Ramírez-Campillo R	J Strength Cond Res	2013	2012-12-11			10.1519/JSC.0b013e31827e8681
Relation between bone turnover, oestradiol, and energy balance in women distance runners	Zanker CL, Swaine IL.	Br J Sports Med. 1998 Jun;32(2):167-71. doi: 10.1136/bjsm.32.2.167.	Zanker CL	Br J Sports Med	1998	1998-06-19	PMC1756083		10.1136/bjsm.32.2.167
Relationship among reduced level of stored iron and dietary iron in trained women	Spodaryk K, Czekaj J, Sowa W.	Physiol Res. 1996;45(5):393-7.	Spodaryk K	Physiol Res	1996	1996-01-01
Relationship between energy availability, energy conservation and cognitive restraint with performance measures in male endurance athletes	Jurov I, Keay N, Hadžić V, Spudić D, Rauter S.	J Int Soc Sports Nutr. 2021 Mar 18;18(1):24. doi: 10.1186/s12970-021-00419-3.	Jurov I	J Int Soc Sports Nutr	2021	2021-03-19	PMC7977281		10.1186/s12970-021-00419-3
Role of glycogen availability in sarcoplasmic reticulum Ca2+ kinetics in human skeletal muscle	Ørtenblad N, Nielsen J, Saltin B, Holmberg HC.	J Physiol. 2011 Feb 1;589(Pt 3):711-25. doi: 10.1113/jphysiol.2010.195982. Epub 2010 Dec 6.	Ørtenblad N	J Physiol	2011	2010-12-08	PMC3055553		10.1113/jphysiol.2010.195982
Self-reports on the Eating Disorder Inventory by female aerobic instructors	Olson MS, Williford HN, Richards LA, Brown JA, Pugh S.	Percept Mot Skills. 1996 Jun;82(3 Pt 1):1051-8. doi: 10.2466/pms.1996.82.3.1051.	Olson MS	Percept Mot Skills	1996	1996-06-01			10.2466/pms.1996.82.3.1051
Serum 25-hydroxyvitamin D is related to indicators of overall physical fitness in healthy postmenopausal women	Stewart JW, Alekel DL, Ritland LM, Van Loan M, Gertz E, Genschel U.	Menopause. 2009 Nov-Dec;16(6):1093-101. doi: 10.1097/gme.0b013e3181a8f7ed.	Stewart JW	Menopause	2009	2009-06-11	PMC2784113	NIHMS126564	10.1097/gme.0b013e3181a8f7ed
Serum IGF-I is higher in gymnasts than runners and predicts bone and lean mass	Snow CM, Rosen CJ, Robinson TL.	Med Sci Sports Exerc. 2000 Nov;32(11):1902-7. doi: 10.1097/00005768-200011000-00013.	Snow CM	Med Sci Sports Exerc	2000	2000-11-18			10.1097/00005768-200011000-00013
Sexual harassment and eating disorders in female elite athletes - a controlled study	Sundgot-Borgen J, Fasting K, Brackenridge C, Torstveit MK, Berglund B.	Scand J Med Sci Sports. 2003 Oct;13(5):330-5. doi: 10.1034/j.1600-0838.2003.00295.x.	Sundgot-Borgen J	Scand J Med Sci Sports	2003	2003-09-26			10.1034/j.1600-0838.2003.00295.x
Sleep duration, body composition, dietary profile and eating behaviours among children and adolescents: a comparison between Portuguese acrobatic gymnasts	Silva MG, Silva HH, Paiva T.	Eur J Pediatr. 2018 Jun;177(6):815-825. doi: 10.1007/s00431-018-3124-z. Epub 2018 Mar 3.	Silva MG	Eur J Pediatr	2018	2018-03-05			10.1007/s00431-018-3124-z
Slow-Absorbing Modified Starch before and during Prolonged Cycling Increases Fat Oxidation and Gastrointestinal Distress without Changing Performance	Baur DA, Vargas Fde C, Bach CW, Garvey JA, Ormsbee MJ.	Nutrients. 2016 Jun 25;8(7):392. doi: 10.3390/nu8070392.	Baur DA	Nutrients	2016	2016-06-28	PMC4963868		10.3390/nu8070392
Social physique anxiety, body esteem, and social anxiety in bodybuilders and self-reported anabolic steroid users	Schwerin MJ, Corcoran KJ, Fisher L, Patterson D, Askew W, Olrich T, Shanks S.	Addict Behav. 1996 Jan-Feb;21(1):1-8. doi: 10.1016/0306-4603(95)00031-3.	Schwerin MJ	Addict Behav	1996	1996-01-01			10.1016/0306-4603(95)00031-3
Starvation Resulting From Inadequate Dietary Planning for a 50-Day Rowing Expedition	Reid HAB, Dennison NC, Quayle J, Preston T.	Int J Sports Physiol Perform. 2017 Sep;12(8):1012-1016. doi: 10.1123/ijspp.2016-0349. Epub 2016 Dec 14.	Reid HAB	Int J Sports Physiol Perform	2017	2016-12-15			10.1123/ijspp.2016-0349
Symptoms of common mental disorders among professional football referees: a one-season prospective study across Europe	Gouttebarge V, Johnson U, Rochcongar P, Rosier P, Kerkhoffs G.	Phys Sportsmed. 2017 Feb;45(1):11-16. doi: 10.1080/00913847.2017.1248796. Epub 2016 Oct 27.	Gouttebarge V	Phys Sportsmed	2017	2016-10-15			10.1080/00913847.2017.1248796
Symptoms of eating disorders among female distance runners: can the inconsistencies be unraveled?	Ryujin DH, Breaux C, Marks AD.	Women Health. 1999;30(1):71-83. doi: 10.1300/j013v30n01_05.	Ryujin DH	Women Health	1999	2000-05-17			10.1300/j013v30n01_05
The eating attitudes test and the eating disorders inventory in four Bulgarian clinical and nonclinical samples	Boyadjieva S, Steinhausen HC.	Int J Eat Disord. 1996 Jan;19(1):93-8. doi: 10.1002/(SICI)1098-108X(199601)19:1<93::AID-EAT11>3.0.CO;2-R.	Boyadjieva S	Int J Eat Disord	1996	1996-01-01			10.1002/(SICI)1098-108X(199601)19:1<93::AID-EAT11>3.0.CO;2-R
The Effect of a Dairy-Based Recovery Beverage on Post-Exercise Appetite and Energy Intake in Active Females	Brown MA, Green BP, James LJ, Stevenson EJ, Rumbold PL.	Nutrients. 2016 Jun 8;8(6):355. doi: 10.3390/nu8060355.	Brown MA	Nutrients	2016	2016-06-25	PMC4924196		10.3390/nu8060355
The prevalence of malnutrition according to the new ESPEN definition in four diverse populations	Rojer AG, Kruizenga HM, Trappenburg MC, Reijnierse EM, Sipilä S, Narici MV, Hogrel JY, Butler-Browne G, McPhee JS, Pääsuke M, Meskers CG, Maier AB, de van der Schueren MA.	Clin Nutr. 2016 Jun;35(3):758-62. doi: 10.1016/j.clnu.2015.06.005. Epub 2015 Jun 20.	Rojer AG	Clin Nutr	2016	2015-07-07			10.1016/j.clnu.2015.06.005
The relationship between perfectionism, eating disorders and athletes: a review	Forsberg S, Lock J.	Minerva Pediatr. 2006 Dec;58(6):525-36.	Forsberg S	Minerva Pediatr	2006	2006-11-10
The risk of eating disorders and bone health in young adults: the mediating role of body composition and fitness	Garrido-Miguel M, Torres-Costoso A, Martínez-Andrés M, Notario-Pacheco B, Díez-Fernández A, Álvarez-Bueno C, García-Prieto JC, Martínez-Vizcaíno V.	Eat Weight Disord. 2019 Dec;24(6):1145-1154. doi: 10.1007/s40519-017-0458-x. Epub 2017 Nov 13.	Garrido-Miguel M	Eat Weight Disord	2019	2017-11-15			10.1007/s40519-017-0458-x
The role of physical activity in the development and maintenance of eating disorders	Davis C, Kennedy SH, Ravelski E, Dionne M.	Psychol Med. 1994 Nov;24(4):957-67. doi: 10.1017/s0033291700029044.	Davis C	Psychol Med	1994	1994-11-01			10.1017/s0033291700029044
Total body water and fat-free mass in ballet dancers: comparing isotope dilution and TOBEC	Hergenroeder AC, Wong WW, Fiorotto ML, Smith EO, Klish WJ.	Med Sci Sports Exerc. 1991 May;23(5):534-41.	Hergenroeder AC	Med Sci Sports Exerc	1991	1991-05-01
Vitamins and sport	Dam BV.	Br J Sports Med. 1978 Jun;12(2):74-9. doi: 10.1136/bjsm.12.2.74.	Dam BV	Br J Sports Med	1978	1978-06-01	PMC1859644		10.1136/bjsm.12.2.74
Weight-related sports involvement in girls: who is at risk for disordered eating?	Sherwood NE, Neumark-Sztainer D, Story M, Beuhring T, Resnick MD.	Am J Health Promot. 2002 Jul-Aug;16(6):341-4, ii. doi: 10.4278/0890-1171-16.6.341.	Sherwood NE	Am J Health Promot	2002	2002-08-24			10.4278/0890-1171-16.6.341
'I hurt myself because it sometimes helps': former athletes' embodied emotion responses to abuse using self-injury		SPORT EDUCATION AND SOCIETY	McMahon, J; McGannon, KR		2021				10.1080/13573322.2019.1702940
A Coach's Guide to Identifying and Helping Athletes with Eating Disorders		JOURNAL OF SPORT PSYCHOLOGY IN ACTION	Selby, CLB; Reel, JJ		2011				10.1080/21520704.2011.585701
A comprehensive model of disordered eating among aesthetic athletic girls: Exploring the role of body image-related cognitive fusion and perfectionistic self- presentation		CURRENT PSYCHOLOGY	Paixao, C; Oliveira, S; Ferreira, C		2021				10.1007/s12144-020-01142-z
A life course perspective on the start of Black middle-class women's recreational running careers		SOCIOLOGICAL SPECTRUM	Smith-Tran, A		2020				10.1080/02732173.2020.1781004
A Life History Perspective on Athletes with Low Energy Availability		SPORTS MEDICINE	Shirley, MK; Longman, DP; Elliott-Sale, KJ; Hackney, AC; Sale, C; Dolan, E		2022				10.1007/s40279-022-01643-w
A lifetime of healthy meaningful movement: Have we forgotten the athletes?		QUEST	Tracey, J; Elcombe, T		2004				10.1080/00336297.2004.10491825
A longitudinal examination of changes in mental health among elite Canadian athletes		JOURNAL OF SPORTS SCIENCES	Poucher, ZA; Tamminen, KA; Sabiston, CM; Cairney, J		2022				10.1080/02640414.2021.2015908
A longitudinal investigation of sports-related risk factors for disordered eating in aesthetic sports		SCANDINAVIAN JOURNAL OF MEDICINE & SCIENCE IN SPORTS	Krentz, EM; Warschburger, P		2013				10.1111/j.1600-0838.2011.01380.x
A mixed method approach to evaluating eating-related psychopathologies in collegiate student-athletes		JOURNAL OF AMERICAN COLLEGE HEALTH	Stephens, LE; Bowers, EP; Schmalz, DL; Duffy, LN; Lenhoff, J		2021				10.1080/07448481.2021.1947304
A new action of peptide hormones for survival in a low-nutrient environment		ENDOCRINE JOURNAL	Sato, T; Nemoto, T; Hasegawa, K; Ida, T; Kojima, M		2019				10.1507/endocrj.EJ19-0274
A pilot study of a modification EAT-26 questionnaire for screening pathological eating behavior in competitive athletes		FRONTIERS IN PSYCHOLOGY	Stackeova, D; Baresova, T; Pribylova, B		2023				10.3389/fpsyg.2023.1166129
A randomized controlled trial of unguided internet cognitive-behavioral treatment for perfectionism in individuals who engage in regular exercise		INTERNATIONAL JOURNAL OF EATING DISORDERS	Valentine, EG; Bodill, KO; Watson, HJ; Hagger, MS; Kane, RT; Anderson, RA; Egan, SJ		2018				10.1002/eat.22888
A socio-sports model of disordered eating among Brazilian male athletes		APPETITE	Fortes, LDS; Ferreira, MEC; de Oliveira, SMF; Cyrino, ES; Almeida, SS		2015				10.1016/j.appet.2015.05.005
A study on the relationship between exercise addiction, abnormal eating attitudes, anxiety and depression among athletes in Israel		JOURNAL OF BEHAVIORAL ADDICTIONS	Levit, M; Weinstein, A; Weinstein, Y; Tzur-Bitan, D; Weinstein, A		2018				10.1556/2006.7.2018.83
A Subjective Assessment of the Prevalence and Factors Associated with Poor Sleep Quality Amongst Elite Japanese Athletes		SPORTS MEDICINE-OPEN	Hoshikawa, M; Uchida, S; Hirano, Y		2018				10.1186/s40798-018-0122-7
Academic course for enhancing student-athlete performance in sport		SPORT PSYCHOLOGIST	Curry, LA; Maniar, SD		2004				10.1123/tsp.18.3.297
Active Women Before/After an Intervention Designed to Restore Menstrual Function: Resting Metabolic Rate and Comparison of Four Methods to Quantify Energy Expenditure and Energy Availability		INTERNATIONAL JOURNAL OF SPORT NUTRITION AND EXERCISE METABOLISM	Guebels, CP; Kam, LC; Maddalozzo, GF; Manore, MM		2014				10.1123/ijsnem.2012-0165
ADDICTION TO EXERCISE: A SYMPTOM OR A DISORDER?		HANDBOOK OF SPORTS PSYCHOLOGY	Szabo, A		2009
Adolescent athletes: psychosocial challenges and clinical concerns		CURRENT OPINION IN PSYCHIATRY	Tamminen, KA; Holt, NL; Crocker, PRE		2012				10.1097/YCO.0b013e3283541248
Adolescent athleticism, exercise, body image, and dietary practices		AMERICAN JOURNAL OF HEALTH BEHAVIOR	Rainey, CJ; McKeown, RE; Sargent, RG; Valois, RF		1998
Adolescent elite Kenyan runners are at risk for energy deficiency, menstrual dysfunction and disordered eating		JOURNAL OF SPORTS SCIENCES	Muia, EN; Wright, HH; Onywera, VO; Kuria, EN		2016				10.1080/02640414.2015.1065340
Adolescent girls, the menstrual cycle, and bone health		JOURNAL OF PEDIATRIC ENDOCRINOLOGY & METABOLISM	Hillard, PJA; Nelson, LM		2003
Adolescent male athletes: Body image, diet, and exercise		ADOLESCENCE	Parks, PSM; Read, MH		1997
Adolescent Sport Participation and Age at Menarche in Relation to Midlife Body Composition, Bone Mineral Density, Fitness, and Physical Activity		JOURNAL OF CLINICAL MEDICINE	Ravi, S; Kujala, UM; Tammelin, TH; Hirvensalo, M; Kovanen, V; Valtonen, M; Waller, B; Aukee, P; Sipila, S; Laakkonen, EK		2020				10.3390/jcm9123797
Adolescents: At increased risk for osteoporosis?		CLINICAL PEDIATRICS	Cromer, B; Harel, Z		2000				10.1177/000992280003901001
Adonis or Hephaestus? Exploring Body Image in Male Athletes		PSYCHOLOGY OF MEN & MASCULINITIES	Galli, N; Reel, JJ		2009				10.1037/a0014005
Advantages and disadvantages of vegetarian diets		ERNAHRUNGS-UMSCHAU	Schubert, R; Leupold, M		2001
Alcohol use and behaviors in women long-distance race participants reporting a history of bulimia and/or anorexia nervosa		JOURNAL OF SPORTS MEDICINE AND PHYSICAL FITNESS	Gutgesell, ME; Timmerman, MG		1998
Alteration of IGFBP-1 in Soccer Players Due to Intensive Training		INTERNATIONAL JOURNAL OF SPORT NUTRITION AND EXERCISE METABOLISM	Lagundzin, D; Vucic, V; Glibetic, M; Nedic, O		2013				10.1123/ijsnem.23.5.449
Altering fatty acid availability does not impair prolonged, continuous running to fatigue: evidence for carbohydrate dependence		JOURNAL OF APPLIED PHYSIOLOGY	Leckey, JJ; Burke, LM; Morton, JP; Hawley, JA		2016				10.1152/japplphysiol.00855.2015
Amateur ballet practicing, body image and eating behaviors: a comparative study of classical ballet dancers, gym users and sedentary women		JOURNAL OF EATING DISORDERS	Eufrasio, RED; Ferreira, RLU; Leal, LLA; Avelino, EB; Pelonha, RND; Carvalho, MCD; Torres, CHD; Praseres, ALD; Lima, MD; Mota, ACCC; Nunes, AB; Ferreira, DQC; Vale, SHD; Maciel, BLL		2021				10.1186/s40337-021-00459-9
An 8-year Analysis of Magnesium Status in Elite International Track & Field Athletes		JOURNAL OF THE AMERICAN COLLEGE OF NUTRITION	Pollock, N; Chakraverty, R; Taylor, I; Killer, SC		2020				10.1080/07315724.2019.1691953
An Association between Bioavailable 25-Hydroxyvitamin D and Bone Mineral Density in a Diverse Cohort of Collegiate Athletes		MEDICINE & SCIENCE IN SPORTS & EXERCISE	Rockwell, MS; Kostelnik, SB; Mcmillan, RP; Lancaster, M; Larson-Meyer, DE; Hulver, MW		2022				10.1249/MSS.0000000000002807
An empirical examination comparing the Mindfulness-Acceptance-Commitment approach and Psychological Skills Training for the mental health and sport performance of female student athletes		INTERNATIONAL JOURNAL OF SPORT AND EXERCISE PSYCHOLOGY	Gross, M; Moore, ZE; Gardner, FL; Wolanin, AT; Pess, R; Marks, DR		2018				10.1080/1612197X.2016.1250802
Anabolic androgenic steroids used as performance and image enhancing drugs in professional and amateur athletes: Toxicological and psychopathological findings		HUMAN PSYCHOPHARMACOLOGY-CLINICAL AND EXPERIMENTAL	Piacentino, D; Sani, G; Kotzalidis, GD; Cappelletti, S; Longo, L; Rizzato, S; Fabi, F; Frati, P; Fineschi, V; Leggio, L		2022				10.1002/hup.2815
Anabolic-androgenic steroid use and other adolescent problem behaviors: Rethinking the male athlete assumption		SOCIOLOGICAL PERSPECTIVES	Miller, KE; Barnes, GM; Sabo, DF; Melnick, MJ; Farrell, MP		2002				10.1525/sop.2002.45.4.467
Anorexia nervosa and bulimia nervosa - When the pursuit of bodily 'perfection' becomes a killer		POSTGRADUATE MEDICINE	Zerbe, KJ		1996
Anti-Dieting Advice From Teammates: A Pilot Study of the Experience of Female Collegiate Cross Country Runners		EATING DISORDERS	Kroshus, E; Kubzansky, L; Goldman, R; Austin, SB		2015				10.1080/10640266.2014.959848
Applying social psychological perspectives to the sport psychology consulting process		SPORT PSYCHOLOGIST	Brustad, RJ; RitterTaylor, M		1997				10.1123/tsp.11.1.107
ARE BODY ESTEEM, EATING ATTITUDES, PRESSURE TO BE THIN, BODY MASS INDEX AND TRAINING AGE RELATED IN RHYTHMIC GYMNASTICS ATHLETES?		SCIENCE OF GYMNASTICS JOURNAL	Kosmidou, E; Giannitsopoulou, E; Proios, M		2018
Are inappropriate eating behaviors and anxiety related with track and field in adolescent athletes?		REVISTA DE NUTRICAO-BRAZILIAN JOURNAL OF NUTRITION	Fortes, LD; Almeida, SD; Ferreira, MEC		2014				10.1590/1415-52732014000300005
Are they too perfect to eat healthy? Association between eating disorder symptoms and perfectionism in adolescent rhythmic gymnasts		EATING BEHAVIORS	Donti, O; Donti, A; Gaspari, V; Pleksida, P; Psychountaki, M		2021				10.1016/j.eatbeh.2021.101514
ARE YOUNG FEMALE ATHLETES AT RISK OF AMENORRHOEA? AN ANALYSIS OF BODY COMPOSITION AND NUTRITIONAL AND ENDOCRINE FACTORS		ACTA SCIENTIARUM POLONORUM-TECHNOLOGIA ALIMENTARIA	Lagowska, K; Jeszka, J		2011
Assessment of nutritional status of the association of disabled swimmers of visual Belo Horizonte (ADEVIBEL) - MG		RBNE-REVISTA BRASILEIRA DE NUTRICAO ESPORTIVA	de Lima, WR; Gomes, CC		2010
Assessment of under-reporting of energy intake by elite female gymnasts		INTERNATIONAL JOURNAL OF SPORT NUTRITION	Jonnalagadda, SS; Benardot, D; Dill, MN		2000				10.1123/ijsnem.10.3.315
Association Between the Female Athlete Triad and Endothelial Dysfunction in Dancers		CLINICAL JOURNAL OF SPORT MEDICINE	Hoch, AZ; Papanek, P; Szabo, A; Widlansky, ME; Schimke, JE; Gutterman, DD		2011				10.1097/JSM.0b013e3182042a9a
Athletes with eating disorder symptomatology, a specific population with specific needs		CURRENT OPINION IN PSYCHOLOGY	de Bruin, AP		2017				10.1016/j.copsyc.2017.05.009
Athletes' view of the preparticipation physical examination - Attitudes toward certain health screening questions		ARCHIVES OF FAMILY MEDICINE	Carek, PJ; Futrell, M		1999				10.1001/archfami.8.4.307
ATTITUDES TOWARD EATING AND BODY-WEIGHT IN DIFFERENT GROUPS OF FEMALE ADOLESCENT ATHLETES		INTERNATIONAL JOURNAL OF EATING DISORDERS	BROOKSGUNN, J; BURROW, C; WARREN, MP		1988				10.1002/1098-108X(198811)7:6<749::AID-EAT2260070604>3.0.CO;2-M
Autonomy, eating disorders and elite gymnastics: ethical and conceptual issues		SPORT EDUCATION AND SOCIETY	Bloodworth, A; McNamee, M; Tan, J		2017				10.1080/13573322.2015.1107829
Barriers and facilitators to mental health help-seeking for young elite athletes: a qualitative study		BMC PSYCHIATRY	Gulliver, A; Griffiths, KM; Christensen, H		2012				10.1186/1471-244X-12-157
Behavioral, psychological, and physical characteristics of female athletes with subclinical eating disorders		INTERNATIONAL JOURNAL OF SPORT NUTRITION	Beals, KA; Manore, MM		2000				10.1123/ijsnem.10.2.128
Beneath the Surface: Mental Health and Harassment and Abuse of Athletes Participating in the FINA (Aquatics) World Championships, 2019		CLINICAL JOURNAL OF SPORT MEDICINE	Mountjoy, M; Junge, A; Magnusson, C; Shahpar, FM; Lizcano, EIO; Varvodic, J; Wang, XZ; Cherif, MY; Hill, L; Miller, J		2022				10.1097/JSM.0000000000000971
Beneficial metabolic adaptations due to endurance exercise training in the fasted state		JOURNAL OF APPLIED PHYSIOLOGY	Van Proeyen, K; Szlufcik, K; Nielens, H; Ramaekers, M; Hespel, P		2011				10.1152/japplphysiol.00907.2010
Beyond the zone: Protein needs of active individuals		JOURNAL OF THE AMERICAN COLLEGE OF NUTRITION	Lemon, PWR		2000				10.1080/07315724.2000.10718974
Bigorexia and orthorexia: an indissoluble relationship?		MINERVA PSYCHIATRY	Parisi, L; La Grutta, S; Lo Baido, R; Epifanio, MS; Carotenuto, M; Operto, FF; Testa, D; Vetri, L; Roccella, M		2021				10.23736/S2724-6612.20.02095-6
Biochemical markers of nutrition in elite-marathon runners		JOURNAL OF SPORTS MEDICINE AND PHYSICAL FITNESS	Crespo, R; Relea, P; Lozano, D; MacarroSanchez, M; Usabiaga, J; Villa, LF; Rico, H		1995
Blood Biomarker Profiling and Monitoring for High-Performance Physiology and Nutrition: Current Perspectives, Limitations and Recommendations		SPORTS MEDICINE	Pedlar, CR; Newell, J; Lewis, NA		2019				10.1007/s40279-019-01158-x
Body Composition and Its Perception among Professional Female Volleyball Players and Fitness Athletes (Silesia, Poland)		INTERNATIONAL JOURNAL OF ENVIRONMENTAL RESEARCH AND PUBLIC HEALTH	Bialek-Dratwa, A; Staskiewicz, W; Grajek, M; Filip, A; Rozmiarek, M; Krupa-Kotara, K; Kowalski, O		2022				10.3390/ijerph191911891
Body Composition in Perspective		BODY COMPOSITION: HEALTH AND PERFORMANCE IN EXERCISE AND SPORT	Lukaski, HC		2017
Body composition trends in women collegiate track-and-field athletes across two consecutive competitive seasons		JOURNAL OF STRENGTH AND CONDITIONING RESEARCH	McNeal, JR; Poole, RC; Sands, WA		1999
Body composition, dietary intake, and iron status of female collegiate swimmers and divers		INTERNATIONAL JOURNAL OF SPORT NUTRITION AND EXERCISE METABOLISM	Petersen, HL; Peterson, CT; Reddy, MB; Hanson, KB; Swain, JH; Sharp, RL; Alekel, DL		2006				10.1123/ijsnem.16.3.281
Body Composition, Energy Availability, Training, and Menstrual Status in Female Runners		INTERNATIONAL JOURNAL OF SPORTS PHYSIOLOGY AND PERFORMANCE	Ihalainen, JK; Kettunen, O; McGawley, K; Solli, GS; Hackney, AC; Mero, AA; Kyrolainen, H		2021				10.1123/ijspp.2020-0276
Body dissatisfaction and drive for thinness in high performance field hockey athletes		INTERNATIONAL JOURNAL OF SPORTS MEDICINE	Marshall, JD; Harber, VJ		1996				10.1055/s-2007-972892
Body Dissatisfaction in Collegiate Athletes: Differences Between Sex, Sport Type, and Division Level		JOURNAL OF CLINICAL SPORT PSYCHOLOGY	Perelman, H; Buscemi, J; Dougherty, E; Haedt-Matt, A		2018				10.1123/jcsp.2018-0018
BODY IMAGE AMONG ELITE RUGBY UNION PLAYERS		JOURNAL OF STRENGTH AND CONDITIONING RESEARCH	Gibson, C; Hindle, C; McLay-Cooke, R; Slater, J; Brown, R; Smith, B; Baker, D; Healey, P; Black, K		2019				10.1519/JSC.0000000000002312
Body Image and Disturbed Eating Attitudes and Behaviors in Sport-Involved Adolescents: The Role of Gender and Sport Characteristics		NUTRIENTS	Jankauskiene, R; Baceviciene, M		2019				10.3390/nu11123061
BODY IMAGE AND FOOD BEHAVIOR IN ATHLETES ADOLESCENTS		RBNE-REVISTA BRASILEIRA DE NUTRICAO ESPORTIVA	Pessoa, CMCC; da Silva, KWL; Navarro, F; Sanchez, DC		2007
BODY IMAGE DISSATISFACTION AMONG GYM-GOERS IN BRAZIL		REVISTA BRASILEIRA DE MEDICINA DO ESPORTE	Rossi, L; Tirapegui, J		2018				10.1590/1517-869220182402157962
Body Image of Highly Trained Female Athletes Engaged in Different Types of Sport		BIOMED RESEARCH INTERNATIONAL	Kantanista, A; Glapa, A; Banio, A; Firek, W; Malchrowicz-Mosko, E; Markiewicz, P; Ploszaj, K; Ingarden, M; Mackowiak, Z		2018				10.1155/2018/6835751
Body image perception and satisfaction in elite rhythmic gymnasts: a controlled study		MEDICINA DELLO SPORT	Borrione, P; Battaglia, C; Fiorilli, G; Moffa, S; Despina, T; Piazza, M; Calcagno, G; Di Cagno, A		2013
Body mass index and physical fitness in Brazilian adolescents		JORNAL DE PEDIATRIA	Lopes, VP; Malina, RM; Gomez-Campos, R; Cossio-Bolanos, M; de Arruda, M; Hobold, E		2019				10.1016/j.jped.2018.04.003
Body Mass Index, Nutritional Knowledge, and Eating Behaviors in Elite Student and Professional Ballet Dancers		CLINICAL JOURNAL OF SPORT MEDICINE	Wyon, MA; Hutchings, KM; Wells, A; Nevill, AM		2014
BODY-IMAGE, DIETING BEHAVIORS, AND PERSONALITY-FACTORS - A STUDY OF HIGH-PERFORMANCE FEMALE ATHLETES		INTERNATIONAL JOURNAL OF SPORT PSYCHOLOGY	DAVIS, C		1992
Bone density and young athletic women - An update		SPORTS MEDICINE	Nichols, DL; Sanborn, CF; Essery, EV		2007				10.2165/00007256-200737110-00006
Bone health and osteoporosis		CLINICS IN SPORTS MEDICINE	Nichols, DL; Bonnick, SL; Sanborn, CF		2000				10.1016/S0278-5919(05)70201-5
Bone Health in Athletes: The Role of Exercise, Nutrition, and Hormones		SPORTS HEALTH-A MULTIDISCIPLINARY APPROACH	Goolsby, MA; Boniquit, N		2017				10.1177/1941738116677732
Bone mineral content (BMC) and bone mineral density (BMD) in postmenopausal women formerly practising kayaking and fencing		BIOLOGY OF SPORT	Raczynska, B; Raczynski, G; Malczewska, J; Szczepanska, B; Czeczuk, A		2003
Bone mineral density in elite adolescent female figure skaters		JOURNAL OF THE INTERNATIONAL SOCIETY OF SPORTS NUTRITION	Prelack, K; Dwyer, J; Ziegler, P; Kehayias, JJ		2012				10.1186/1550-2783-9-57
Bone mineralisation (BMD) eumenorrheic ex-athletes		BIOLOGY OF SPORT	Raczynska, B; Raczynski, G; Dlugolecka, B; Matusik, H; Lorenc, RS		2007
c Nutritional Characteristics in Weight-Class Sports		AKTUELLE ERNAHRUNGSMEDIZIN	Braun, H		2010				10.1055/s-0030-1248412
Can Cycling Be Addictive? A Qualitative Interview Study Among Amateur Female Cyclists		INTERNATIONAL JOURNAL OF MENTAL HEALTH AND ADDICTION	Baker, F; Griffiths, MD; Calado, F		2021				10.1007/s11469-021-00624-w
Can taste be ergogenic?		EUROPEAN JOURNAL OF NUTRITION	Best, R; McDonald, K; Hurst, P; Pickering, C		2021				10.1007/s00394-020-02274-5
Carbohydrate Availability and Physical Performance: Physiological Overview and Practical Recommendations		NUTRIENTS	Mata, F; Valenzuela, PL; Gimenez, J; Tur, C; Ferreria, D; Dominguez, R; Sanchez-Oliver, AJ; Sanz, JMM		2019				10.3390/nu11051084
Carbohydrate Dependence During Prolonged, Intense Endurance Exercise		SPORTS MEDICINE	Hawley, JA; Leckey, JJ		2015				10.1007/s40279-015-0400-1
Carbohydrate Nutrition and Team Sport Performance		SPORTS MEDICINE	Williams, C; Rollo, I		2015				10.1007/s40279-015-0399-3
Clinical observations from nutrition services in college athletics		JOURNAL OF THE AMERICAN DIETETIC ASSOCIATION	Quatromoni, PA		2008				10.1016/j.jada.2008.01.008
Coaches' attitudes, knowledge, experiences, and recommendations regarding weight control		SPORT PSYCHOLOGIST	Griffin, J; Harris, MB		1996				10.1123/tsp.10.2.180
Coaches' Communication of Sport Body Image: Experiences of Female Athletes		JOURNAL OF APPLIED SPORT PSYCHOLOGY	Coppola, AM; Ward, RM; Freysinger, VJ		2014				10.1080/10413200.2013.766650
Coaches' perceptions about food, appetite, and nutrition of adolescent Indian athletes - A qualitative study		HELIYON	Cherian, KS; Gavaravarapu, SM; Sainoji, A; Yagnambhatt, VR		2020				10.1016/j.heliyon.2020.e03354
Coenzyme Q10 status, glucose parameters, and antioxidative capacity in college athletes		JOURNAL OF THE INTERNATIONAL SOCIETY OF SPORTS NUTRITION	Ho, CC; Tseng, CY; Chen, HW; Chiu, YW; Tsai, MC; Chang, PS; Lin, PT		2020				10.1186/s12970-020-0334-3
Collaboratively designing the Canadian Centre for Mental Health and Sport (CCMHS) using Group Concept Mapping		JOURNAL OF APPLIED SPORT PSYCHOLOGY	Van Slingerland, KJ; Durand-Bush, N; Kentta, G		2021				10.1080/10413200.2019.1704938
Collegiate athletic trainers' confidence in helping female athletes with eating disorders		JOURNAL OF ATHLETIC TRAINING	Vaughan, JL; King, KA; Cottrell, RR		2004
Collegiate athletic trainers' knowledge and perceptions of disordered eating behaviors in athletes		PSYCHOLOGICAL REPORTS	Thompson, A; Yingling, F; Boardley, D; Rocks, J		2007				10.2466/PR0.101.4.1173-1178
Collegiate Athletic Trainers' Knowledge of the Female Athlete Triad and Relative Energy Deficiency in Sport		JOURNAL OF ATHLETIC TRAINING	Kroshus, E; DeFreese, JD; Kerr, ZY		2018				10.4085/1062-6050-52.11.29
Collegiate coaches' knowledge of eating disorders		JOURNAL OF ATHLETIC TRAINING	Turk, JC; Prentice, WE; Chappell, S; Shields, EW		1999
Collegiate coaches' knowledge of the female athlete triad in relation to sport type		JOURNAL OF SPORTS MEDICINE AND PHYSICAL FITNESS	Frideres, JE; Mottinger, SG; Palao, JM		2016
Collegiate male athletes exhibit conditions of the Male Athlete Triad		APPLIED PHYSIOLOGY NUTRITION AND METABOLISM	Moris, JM; Olendorff, SA; Zajac, CM; Fernandez-Del-Valle, M; Webb, BL; Zuercher, JL; Smith, BK; Tucker, KR; Guilford, BL		2022				10.1139/apnm-2021-0512
Common injuries and ailments of the female athlete; pathophysiology, treatment and prevention		PHYSICIAN AND SPORTSMEDICINE	Hilibrand, MJ; Hammoud, S; Bishop, M; Woods, D; Fredrick, RW; Dodson, CC		2015				10.1080/00913847.2015.1092856
Comparison of body composition and nutrients' deficiencies between Portuguese rink-hockey players		EUROPEAN JOURNAL OF PEDIATRICS	Silva, MRG; Silva, HH		2017				10.1007/s00431-016-2803-x
Comparison of eating disorders symptoms and body image between individual and team sport adolescent athletes during the COVID-19 pandemic		JOURNAL OF EATING DISORDERS	Firoozjah, MH; Shahrbanian, S; Homayouni, A; Hower, H		2022				10.1186/s40337-022-00644-4
Comparison of Measured and Predictive Values of Basal Metabolic Rate in Brazilian Paralympic Track and Field Athletes		INTERNATIONAL JOURNAL OF SPORT NUTRITION AND EXERCISE METABOLISM	Juzwiak, CR; Winckler, C; Joaquim, DP; Silva, A; de Mello, MT		2016				10.1123/ijsnem.2015-0015
Comparison of plasma leptin and zinc levels in elite athletes and sedentary people		CELL BIOCHEMISTRY AND FUNCTION	Arikan, S; Akkus, H; Halifeoglu, I; Baltaci, AK		2008				10.1002/cbf.1480
Comparison of self-reported energy availability and metabolic hormones to assess adequacy of dietary energy intake in young elite athletes		APPLIED PHYSIOLOGY NUTRITION AND METABOLISM	Koehler, K; Achtzehn, S; Braun, H; Mester, J; Schaenzer, W		2013				10.1139/apnm-2012-0373
Competing in Hot Conditions at the Tokyo Olympic Games: Preparation Strategies Used by Australian Race Walkers		FRONTIERS IN PHYSIOLOGY	Carr, AJ; Vallance, BS; Rothwell, J; Rea, AE; Burke, LM; Guy, JH		2022				10.3389/fphys.2022.836858
Consensus statement: Oral health and elite sport performance		BRITISH DENTAL JOURNAL	Needleman, I; Ashley, P; Fine, P; Haddad, F; Loosemore, M; de Medici, A; Donos, N; Newton, T; van Someren, K; Moazzez, R; Jaques, R; Hunter, G; Khan, K; Shimmin, M; Brewer, J; Meehan, L; Mills, S; Porter, S		2014				10.1038/sj.bdj.2014.1000
Copper status of collegiate female athletes involved in different sports		INTERNATIONAL JOURNAL OF SPORT NUTRITION AND EXERCISE METABOLISM	Gropper, SS; Sorrels, LM; Blessing, D		2003				10.1123/ijsnem.13.3.343
Cultural and environmental associations with body image, diet and well-being in NCAA DI female distance runners: a qualitative analysis		BRITISH JOURNAL OF SPORTS MEDICINE	Carson, TL; Tournat, T; Sonneville, K; Zernicke, RF; Karvonen-Gutierrez, C		2021				10.1136/bjsports-2020-102559
Current issues in sports nutrition in athletes		SOUTHERN MEDICAL JOURNAL	Ray, TR; Fowler, R		2004				10.1097/01.SMJ.0000140122.03293.23
Current Progress in the Therapeutic Options for Mitochondrial Disorders		PHYSIOLOGICAL RESEARCH	Konarikova, E; Markovic, A; Korandova, Z; Houstek, J; Mracek, T		2020				10.33549/physiolres.934529
Daily physical activity as determined by age, body mass and energy balance		EUROPEAN JOURNAL OF APPLIED PHYSIOLOGY	Westerterp, KR		2015				10.1007/s00421-015-3135-7
Deciphering the Role of Polyphenols in Sports Performance: From Nutritional Genomics to the Gut Microbiota toward Phytonutritional Epigenomics		NUTRIENTS	Sorrenti, V; Fortinguerra, S; Caudullo, G; Buriani, A		2020				10.3390/nu12051265
Decreased basic metabolic rate may reflect pituitary secretion disturbance in elite female athlete		SCIENCE & SPORTS	Lagowska, K; Kapczuk, K; Jeszka, J; Friebe, Z		2014				10.1016/j.scispo.2014.04.007
Defining features of unhealthy exercise associated with disordered eating and eating disorder diagnoses		PSYCHOLOGY OF SPORT AND EXERCISE	Holland, LA; Brown, TA; Keel, PK		2014				10.1016/j.psychsport.2013.10.005
Degree of psychological commitment to exercise in young athletes		REVISTA DE PSICOLOGIA DEL DEPORTE	Fortes, LS; Morgado, FFR; Almeida, SS; Ferreira, MEC		2015
Despite being an athlete, I am also a human-being: Male elite gymnasts' reflections on food and body image		EUROPEAN JOURNAL OF SPORT SCIENCE	Pinto, AJ; Dolan, E; Baldissera, G; Goncalves, LD; Jardim, FGD; Mazzolani, BC; Smaira, FI; Sato, PD; Scagliusi, FB; Gualano, B		2020				10.1080/17461391.2019.1682059
Detecting Eating Psychopathology in Female Athletes by Asking About Exercise: Use of the Compulsive Exercise Test		EUROPEAN EATING DISORDERS REVIEW	Plateau, CR; Arcelus, J; Meyer, C		2017				10.1002/erv.2561
Detection, evaluation, and treatment of eating disorders - The role of the primary care physician		JOURNAL OF GENERAL INTERNAL MEDICINE	Walsh, JME; Wheat, ME; Freund, K		2000				10.1046/j.1525-1497.2000.02439.x
Determinants of iron status in Malaysian adolescents from a rural community		INTERNATIONAL JOURNAL OF FOOD SCIENCES AND NUTRITION	Foo, LH; Khor, GL; Tee, ES; Dhanaraj, P		2004				10.1080/09637480400015786
Development and Initial Evaluation of the Athlete Eating Psychopathology Observation Questionnaire for Sport Professionals		JOURNAL OF CLINICAL SPORT PSYCHOLOGY	Sandgren, SS; Haycraft, E; Plateau, CR		2022				10.1123/jcsp.2021-0108
Development and preliminary validation of a new instrument to assess eating behaviors: The virtual self-service restaurant (VSSR)		SCIENCE & SPORTS	Scoffier, S; Gernigon, C; Billi, E; d'Arripe-Longueville, F		2013				10.1016/j.scispo.2012.03.003
Development and Validation of a Food Pyramid for Swiss Athletes		INTERNATIONAL JOURNAL OF SPORT NUTRITION AND EXERCISE METABOLISM	Mettler, S; Mannhart, C; Colombani, PC		2009				10.1123/ijsnem.19.5.504
Development of University of Tokyo's eating disorders inventory in female athletes		JOURNAL OF OBSTETRICS AND GYNAECOLOGY RESEARCH	Chiba, Y; Nose-Ogura, S; Sekiguchi, K; Eda, K; Nakamura, H; Koshimizu, T; Yamamoto, H; Yamaguchi, T; Harada, M; Wada-Hiraike, O; Osuga, Y		2023				10.1111/jog.15637
Diagnosis of vigorexia and muscular dysmorphia in university of the health area		NUTRICION CLINICA Y DIETETICA HOSPITALARIA	Bezerra, DF; Sampaio, LVA; Landim, LADR		2019				10.12873/384liejy
Diet Quality and Mental Health Status among Division 1 Female Collegiate Athletes during the COVID-19 Pandemic		INTERNATIONAL JOURNAL OF ENVIRONMENTAL RESEARCH AND PUBLIC HEALTH	Christensen, N; van Woerden, I; Aubuchon-Endsley, NL; Fleckenstein, P; Olsen, J; Blanton, C		2021				10.3390/ijerph182413377
DIET, HORMONAL, AND METABOLIC FACTORS AFFECTING BONE-MINERAL DENSITY IN ADOLESCENT AMENORRHEIC AND EUMENORRHEIC FEMALE RUNNERS		JOURNAL OF SPORTS MEDICINE AND PHYSICAL FITNESS	BAER, JT; TAPER, LJ; GWAZDAUSKAS, FG; WALBERG, JL; NOVASCONE, MA; RITCHEY, SJ; THYE, FW		1992
Dietary Intake over a 7-Day Training and Game Period in Female Varsity Rugby Union Players		NUTRIENTS	Traversa, C; Nyman, DLE; Spriet, LL		2022				10.3390/nu14112281
Dietary Iron and the Elite Dancer		NUTRIENTS	Attwell, C; Dugan, C; McKay, AKA; Nicholas, J; Hopper, L; Peeling, P		2022				10.3390/nu14091936
DIETARY PATTERNS, EATING BEHAVIORS, AND BONE-MINERAL DENSITY IN WOMEN RUNNERS		AMERICAN JOURNAL OF CLINICAL NUTRITION	SNEAD, DB; STUBBS, CC; WELTMAN, JY; EVANS, WS; VELDHUIS, JD; ROGOL, AD; TEATES, CD; WELTMAN, A		1992				10.1093/ajcn/56.4.705
Dietary protein for athletes: From requirements to optimum adaptation		JOURNAL OF SPORTS SCIENCES	Phillips, SM; Van Loon, LJC		2011				10.1080/02640414.2011.619204
Dietary Protein for Training Adaptation and Body Composition Manipulation in Track and Field Athletes		INTERNATIONAL JOURNAL OF SPORT NUTRITION AND EXERCISE METABOLISM	Witard, OC; Garthe, I; Phillips, SM		2019				10.1123/ijsnem.2018-0267
Dietary protein, endurance exercise, and human skeletal-muscle protein turnover		CURRENT OPINION IN CLINICAL NUTRITION AND METABOLIC CARE	Rodriguez, NR; Vislocky, LM; Gaine, RC		2007				10.1097/MCO.0b013e3280115e3b
Differences in eating disorder symptomatology between athletes and non-athletes		ARCHIVES OF HELLENIC MEDICINE	Gonidakis, F; Liakopoulou, E; Psychountaki, M; Barsou, E; Soldatos, K		2008
Different Signatures of High Cardiorespiratory Capacity Revealed With Metabolomic Profiling in Elite Athletes		INTERNATIONAL JOURNAL OF SPORTS PHYSIOLOGY AND PERFORMANCE	Monnerat, G; Sanchez, CAR; Santos, CGM; Paulucio, D; Velasque, R; Evaristo, GPC; Evaristo, JAM; Nogueira, FCS; Domont, GB; Serrato, M; Lima, AS; Bishop, D; de Carvalho, ACC; Pompeu, FAMS		2020				10.1123/ijspp.2019-0267
Eating disorder behavior in physically active Norwegian women		SCANDINAVIAN JOURNAL OF MEDICINE & SCIENCE IN SPORTS	Augestad, LB; Flanders, WD		2002				10.1034/j.1600-0838.2002.00390.x
Eating disorder diagnosis and the female athlete: A longitudinal analysis from college sport to retirement		JOURNAL OF SCIENCE AND MEDICINE IN SPORT	Thompson, A; Petrie, T; Tackett, B; Balcom, K; Watkins, CE		2021				10.1016/j.jsams.2020.12.004
Energy availability during training camp is associated with signs of overreaching and changes in performance in young female cross-country skiers		BIOMEDICAL HUMAN KINETICS	Kettunen, O; Ihalainen, JK; Ohtonen, O; Valtonen, M; Mursu, J; Linnamo, V		2021				10.2478/bhk-2021-0030
Energy Availability in Athletics: Health, Performance, and Physique		INTERNATIONAL JOURNAL OF SPORT NUTRITION AND EXERCISE METABOLISM	Melin, AK; Heikura, IA; Tenforde, A; Mountjoy, M		2019				10.1123/ijsnem.2018-0201
Examining Eating Attitudes and Behaviors in Collegiate Athletes, the Association Between Orthorexia Nervosa and Eating Disorders		FRONTIERS IN NUTRITION	Uriegas, NA; Winkelmann, ZK; Pritchett, K; Torres-McGehee, TM		2021				10.3389/fnut.2021.763838
Examining the impact of weight bias on the association between exercise identity and maladaptive exercise behaviors		EATING BEHAVIORS	Palermo, M; Staples, C; Rancourt, D		2021				10.1016/j.eatbeh.2021.101503
Examining the Role of Mental Health and Clinical Issues within Talent Development		FRONTIERS IN PSYCHOLOGY	Hill, A; MacNamara, A; Collins, D; Rodgers, S		2016				10.3389/fpsyg.2015.02042
Exercise addiction and its related factors in amateur runners		JOURNAL OF BEHAVIORAL ADDICTIONS	Lukacs, A; Sasvari, P; Varga, B; Mayer, K		2019				10.1556/2006.8.2019.28
Exercise addiction in adolescents and emerging adults - Validation of a youth version of the Exercise Addiction Inventory		JOURNAL OF BEHAVIORAL ADDICTIONS	Lichtenstein, MB; Griffiths, MD; Hemmingsen, SD; Stoving, RK		2018				10.1556/2006.7.2018.01
Exercise Addiction in the Sports Context: What Is Known and What Is Yet to Be Known		INTERNATIONAL JOURNAL OF MENTAL HEALTH AND ADDICTION	Godoy-Izquierdo, D; Navarron, E; Lopez-Mora, C; Gonzalez-Hernandez, J		2023				10.1007/s11469-021-00641-9
Exercise Addiction- Diagnosis, Bio-Psychological Mechanisms and Treatment Issues		CURRENT PHARMACEUTICAL DESIGN	Weinstein, A; Weinstein, Y		2014				10.2174/13816128113199990614
EXERCISE ADDICTION: AN EMERGENT BEHAVIORAL DISORDER		NUTRICION HOSPITALARIA	Marquez, S; de la Vega, R		2015				10.3305/nh.2015.31.6.8934
Exercise and pregnancy in recreational and elite athletes: 2016 evidence summary from the IOC expert group meeting, Lausanne. Part 1-exercise in women planning pregnancy and those who are pregnant		BRITISH JOURNAL OF SPORTS MEDICINE	Bo, K; Artal, R; Barakat, R; Brown, W; Davies, GAL; Dooley, M; Evenson, KR; Haakstad, LAH; Henriksson-Larsen, K; Kayser, B; Kinnunen, TI; Mottola, MF; Nygaard, I; van Poppel, M; Stuge, B; Khan, KM		2016				10.1136/bjsports-2016-096218
Exercise and the Liver: Implications for Therapy in Fatty Liver Disorders		SEMINARS IN LIVER DISEASE	Johnson, NA; Keating, SE; George, J		2012				10.1055/s-0032-1306427
Exercise prevents fatty liver by modifying the compensatory response of mitochondrial metabolism to excess substrate availability		MOLECULAR METABOLISM	Hoene, M; Kappler, L; Kollipara, L; Hu, CX; Irmler, M; Bleher, D; Hoffmann, C; Beckers, J; de Angelis, MH; Haring, HU; Birkenfeld, AL; Peter, A; Sickmann, A; Xu, GW; Lehmann, R; Weigert, C		2021				10.1016/j.molmet.2021.101359
Exercise training in metabolic myopathies		REVUE NEUROLOGIQUE	Vissing, J		2016				10.1016/j.neurol.2016.08.005
Exercise, diet, and skeletal muscle gene expression		MEDICINE AND SCIENCE IN SPORTS AND EXERCISE	Hargreaves, M; Cameron-Smith, D		2002				10.1097/00005768-200209000-00017
Exercise, magnesium and immune function		MAGNESIUM RESEARCH	Laires, MJ; Monteiro, C		2008
Exercise, nutrition and immune function		JOURNAL OF SPORTS SCIENCES	Gleeson, M; Nieman, DC; Pedersen, BK		2004				10.1080/0264041031000140590
Exploring adversity and the potential for growth among elite female athletes		PSYCHOLOGY OF SPORT AND EXERCISE	Tamminen, KA; Holt, NL; Neely, KC		2013				10.1016/j.psychsport.2012.07.002
Exploring attitudes toward eating disorders among elite athlete support personnel		SCANDINAVIAN JOURNAL OF MEDICINE & SCIENCE IN SPORTS	McArdle, S; Meade, MM; Moore, P		2016				10.1111/sms.12515
Exploring Body Image and Body Mass Index of Male and Female Special Olympics Athletes		JOURNAL OF CLINICAL SPORT PSYCHOLOGY	Reel, JJ; Bucciere, RA; SooHoo, S		2013				10.1123/jcsp.7.2.89
Exploring Indices of Disordered Eating Literacy in Male and Female Athletes: Knowledge Gaps and Lay Beliefs as Predictors of Attitudes Toward Help-Seeking		JOURNAL OF CLINICAL SPORT PSYCHOLOGY	McArdle, S; Moore, P		2013				10.1123/jcsp.7.4.275
Exploring the Conceptualization and Persistence of Disordered Eating in Retired Swimmers		JOURNAL OF CLINICAL SPORT PSYCHOLOGY	Cooper, H; Winter, S		2017				10.1123/jcsp.2016-0038
Exploring the mental health of circus artists: Circus factors, psychological resilience, and demographics predict disordered eating and exercise addictions		PSYCHOLOGY OF SPORT AND EXERCISE	van Rens, FECA; Metse, AP; Heritage, B		2022				10.1016/j.psychsport.2021.102107
Extreme weight control behaviors among adolescent athletes: Links with weight-related maltreatment from parents and coaches and sport ethic norms		INTERNATIONAL REVIEW FOR THE SOCIOLOGY OF SPORT	Boudreault, V; Gagnon-Girouard, MP; Carbonneau, N; Labossiere, S; Begin, C; Parent, S		2022				10.1177/10126902211018672
Familiarization Effects of an Elliptical All-out Test and the Wingate Test Based on Mechanical Power Indices		JOURNAL OF SPORTS SCIENCE AND MEDICINE	Ozkaya, O		2013
Fat Mass Localization Alters Fuel Oxidation during Exercise in Normal Weight Women		MEDICINE AND SCIENCE IN SPORTS AND EXERCISE	Isacco, L; Duche, P; Thivel, D; Meddahi-Pelle, A; Lemoine-Morel, S; Duclos, M; Boisseau, N		2013				10.1249/MSS.0b013e3182935fe3
Fat oxidation after acipimox-induced reduction in plasma Nonesterified fatty acids during exercise at 10 degrees C and 20 degrees C		METABOLISM-CLINICAL AND EXPERIMENTAL	Layden, JD; Malkova, D; Nimmo, MA		2004				10.1016/j.metabol.2004.03.016
Female Athlete Representation and Dietary Control Methods Among Studies Assessing Chronic Carbohydrate Approaches to Support Training		INTERNATIONAL JOURNAL OF SPORT NUTRITION AND EXERCISE METABOLISM	Kuikman, MA; McKay, AKA; Smith, ES; Ackerman, KE; Harris, R; Elliott-Sale, KJ; Stellingwerff, T; Burke, LM		2023				10.1123/ijsnem.2022-0214
Female athlete triad and stress fractures		GYNAKOLOGISCHE ENDOKRINOLOGIE	Korsten-Reck, U		2010				10.1007/s10304-010-0368-8
Female Athlete Triad Future Directions for Energy Availability and Eating Disorder Research and Practice		CLINICS IN SPORTS MEDICINE	Williams, NI; Statuta, SM; Austin, A		2017				10.1016/j.csm.2017.05.003
Female athlete triad in elite swimmers of the city of Rio de Janeiro, Brazil		NUTRITION	Schtscherbyna, A; Soares, EA; de Oliveira, FP; Ribeiro, BG		2009				10.1016/j.nut.2008.11.029
Female athlete triad: past, present, and future directions		ANNALS OF JOINT	Ranson, WA; Patterson, DC; Colvin, AC		2018				10.21037/aoj.2017.12.09
Female Athlete Triad/Relative Energy Deficiency in Sport: A Perspective Interview With Professor Barbara Drinkwater		INTERNATIONAL JOURNAL OF SPORT NUTRITION AND EXERCISE METABOLISM	Carter, S		2018				10.1123/ijsnem.2018-0030
Female athletes and health		BIOMEDICAL HUMAN KINETICS	Malara, M; Lutoslawska, G		2016				10.1515/bhk-2016-0012
Female athletes: A population at risk of vitamin and mineral deficiencies affecting health and performance		JOURNAL OF TRACE ELEMENTS IN MEDICINE AND BIOLOGY	McClung, JP; Gaffney-Stomberg, E; Lee, JJ		2014				10.1016/j.jtemb.2014.06.022
FIMS Position Statement 2009 Vegetarian diet and athletes		INTERNATIONAL SPORTMED JOURNAL	Borrione, P; Grasso, L; Quaranta, F; Parisi, A		2009
Findings from a web content analysis of resources targeting sporting coaches aimed at educating or upskilling on eating disorders and disordered eating in athletes		JOURNAL OF EATING DISORDERS	Haslam, RL; Clarke, ED; Gray, S; Gearon, R; Pursey, K		2021				10.1186/s40337-021-00512-7
Food consumption and body image in sports of the municipality of Pelotas-RS		RBNE-REVISTA BRASILEIRA DE NUTRICAO ESPORTIVA	Rizzi, T; Hoerle, E; Braga, KD; Pretto, ADB		2019
Food Disorders in athletes: Distortion of Body Image, Incidence, Consequences and Treatments in Nervous Anorexia and Bulimia		RBNE-REVISTA BRASILEIRA DE NUTRICAO ESPORTIVA	dos Santos, CA; Motta, GS; de Oliveira, TCM; Navarro, F		2008
Food habits and nutritional status assessment of adolescent soccer players. A necessary and accurate approach		CANADIAN JOURNAL OF APPLIED PHYSIOLOGY-REVUE CANADIENNE DE PHYSIOLOGIE APPLIQUEE	Iglesias-Gutierrez, E; Garcia-Roves, PM; Rodriguez, C; Braga, S; Garcia-Zapico, P; Patterson, AM		2005				10.1139/h05-102
Food Intake Evaluation in a Group of Elite Track and Field Athletes		JOURNAL OF CLINICAL AND DIAGNOSTIC RESEARCH	Vici, G; Cesanelli, L; Nalocca, JM; Belli, L; Polzonetti, V		2019				10.7860/JCDR/2019/40173.12975
From Mental Health to Mental Wealth in Athletes: Looking Back and Moving Forward		FRONTIERS IN PSYCHOLOGY	Uphill, M; Sly, D; Swain, J		2016				10.3389/fpsyg.2016.00935
Functional Recovery of a Patient With Anorexia Nervosa: Physical Therapist Management in the Acute Care Hospital Setting		PHYSICAL THERAPY	Fisher, BA; Schenkman, M		2012				10.2522/ptj.20110187
Gambling and health risk behaviors among US college student-athletes: Findings from a national study		JOURNAL OF ADOLESCENT HEALTH	Huang, JH; Jacobs, DF; Derevensky, JL; Gupta, R; Paskus, TS		2007				10.1016/j.jadohealth.2006.11.146
Gender differences in carbohydrate loading are related to energy intake		JOURNAL OF APPLIED PHYSIOLOGY	Tarnopolsky, MA; Zawada, C; Richmond, LB; Carter, S; Shearer, J; Graham, T; Phillips, SM		2001				10.1152/jappl.2001.91.1.225
Gender differences in the regulation of amino acid metabolism		JOURNAL OF APPLIED PHYSIOLOGY	Lamont, LS; McCullough, AJ; Kalhan, SC		2003				10.1152/japplphysiol.01028.2002
Guidelines for daily carbohydrate intake - Do athletes achieve them?		SPORTS MEDICINE	Burke, LM; Cox, GR; Cummings, NK; Desbrow, B		2001				10.2165/00007256-200131040-00003
Health promotion by International Olympic Sport Federations: priorities and barriers		BRITISH JOURNAL OF SPORTS MEDICINE	Mountjoy, M; Junge, A; Budgett, R; Doerr, D; Leglise, M; Miller, S; Moran, J; Foster, J		2019				10.1136/bjsports-2018-100202
HEALTHY BODY AS A NORMATIVE MODEL IN THE PERCEPTIONS OF STUDENT YOUTH		OBRAZOVANIE I NAUKA-EDUCATION AND SCIENCE	Antonova, NL; Abramova, SB; Lopatina, VR		2023				10.17853/1994-5639-2023-5-155-175
Healthy lifestyle interventions in general practice Part 13: Lifestyle and osteoporosis		SOUTH AFRICAN FAMILY PRACTICE	Schwellnus, MP; Patel, DN; Nossel, C; Dreyer, M; Whitesman, S; Micklesfield, L; Derman, EW		2011				10.1080/20786204.2011.10874056
Hepcidin as a Prospective Individualized Biomarker for Individuals at Risk of Low Energy Availability		INTERNATIONAL JOURNAL OF SPORT NUTRITION AND EXERCISE METABOLISM	Badenhorst, CE; Black, KE; O'Brien, WJ		2019				10.1123/ijsnem.2019-0006
High-level athletes' motivation for sport and susceptibility to doping: The mediating role of eating behaviours		EUROPEAN JOURNAL OF SPORT SCIENCE	Scoffier-Meriaux, S; D'Arripe-Longueville, F; Woodman, T; Lentillon-Kaestner, V; Corrion, K		2021				10.1080/17461391.2020.1736642
How do lean and non-lean female collegiate athletes view the eating disorder education they receive from their coaches?		INTERNATIONAL JOURNAL OF SPORTS SCIENCE & COACHING	Hines, JC; Wendorf, WL; Hennen, AN; Hauser, KL; Mitchell, MM; Homa, JM		2019				10.1177/1747954118825060
Hydration status of youth Judo athletes during an off-season training camp		IDO MOVEMENT FOR CULTURE-JOURNAL OF MARTIAL ARTS ANTHROPOLOGY	Stefanovsky, M; Clarys, P; Cierna, D; Matejova, L		2019				10.14589/ido.19.3.7
Hypogonadism in Exercising Males: Dysfunction or Adaptive-Regulatory Adjustment?		FRONTIERS IN ENDOCRINOLOGY	Hackney, AC		2020				10.3389/fendo.2020.00011
I'd got self-destruction down to a fine art: a qualitative exploration of relative energy deficiency in sport (RED-S) in endurance athletes		JOURNAL OF SPORTS SCIENCES	Langbein, RK; Martin, D; Allen-Collinson, J; Crust, L; Jackman, PC		2021				10.1080/02640414.2021.1883312
Identifying and preventing disordered eating among athletes: Perceptions of track and field coaches		PSYCHOLOGY OF SPORT AND EXERCISE	Plateau, CR; McDermott, HJ; Arcelus, J; Meyer, C		2014				10.1016/j.psychsport.2013.11.004
Identifying latent classes of Relative Energy Deficiency in Sport (RED-S) consequences in a sample of collegiate female cross country runners		BRITISH JOURNAL OF SPORTS MEDICINE	Carson, TL; West, BT; Sonneville, K; Zernicke, RF; Clarke, P; Harlow, S; Karvonen-Gutierrez, C		2022				10.1136/bjsports-2021-104083
Identifying Sex-Specific Risk Factors for Low Bone Mineral Density in Adolescent Runners		AMERICAN JOURNAL OF SPORTS MEDICINE	Tenforde, AS; Fredericson, M; Sayres, LC; Cutti, P; Sainani, KL		2015				10.1177/0363546515572142
Immunological aspects of sport nutrition		IMMUNOLOGY AND CELL BIOLOGY	Gleeson, M		2016				10.1038/icb.2015.109
Immunological hazards from nutritional imbalance in athletes		EXERCISE IMMUNOLOGY REVIEW	Shephard, RJ; Shek, PN		1998
Incidence, Prevalence, and Risk of Eating Disorder Behaviors in Military Academy Cadets		MILITARY MEDICINE	Beekley, MD; Byrne, R; Yavorek, T; Kidd, K; Wolff, J; Johnson, M		2009				10.7205/MILMED-D-02-1008
Individual and relational risk factors for the development of eating disorders in adolescent aesthetic athletes and general adolescents		EATING AND WEIGHT DISORDERS-STUDIES ON ANOREXIA BULIMIA AND OBESITY	Francisco, R; Narciso, I; Alarcao, M		2013				10.1007/s40519-013-0055-6
Initial validation of a screening tool for disordered eating in adolescent athletes		JOURNAL OF EATING DISORDERS	Kennedy, SF; Kovan, J; Werner, E; Mancine, R; Gusfa, D; Kleiman, H		2021				10.1186/s40337-020-00364-7
Innovations in athletic preparation: Role of substrate availability to modify training adaptation and performance		JOURNAL OF SPORTS SCIENCES	Hawley, JA; Gibala, MJ; Bermon, S		2007				10.1080/02640410701607411
Intake of antioxidant vitamins in women with different physical activity levels		BIOMEDICAL HUMAN KINETICS	Pietrzak, A; Keska, A; Saghebjoo, M; Nezamdoost, Z		2020				10.2478/bhk-2020-0021
Intense Exercise Training and Immune Function		LIMITS OF HUMAN ENDURANCE	Gleeson, M; Williams, C		2013				10.1159/000350254
Intensity and physiological strain of competitive ultra-endurance exercise in humans		JOURNAL OF SPORTS SCIENCES	Lucas, SJE; Anglem, N; Roberts, WS; Anson, JG; Palmer, CD; Walker, RJ; Cook, CJ; Cotter, JD		2008				10.1080/02640410701552872
Interactions Among High School Cross-Country Runners and Coaches: Creating a Cultural Context for Athletes' Embodied Experiences		FAMILY & CONSUMER SCIENCES RESEARCH JOURNAL	Smith, PM; Ogle, JP		2006				10.1177/1077727X05283598
Internalisation of stereotyped body appearance standards and body dissatisfaction in adolescent boys: Moderating role of sports participation		JOURNAL OF SPORTS SCIENCES	Jankauskiene, R; Baceviciene, M		2023				10.1080/02640414.2023.2193459
International Association of Athletics Federations Consensus Statement 2019: Nutrition for Athletics		INTERNATIONAL JOURNAL OF SPORT NUTRITION AND EXERCISE METABOLISM	Burke, LM; Castel, LM; Casa, DJ; Close, GL; Costa, RJS; Desbrow, B; Halson, SL; Lis, DM; Melin, AK; Peeling, P; Saunders, PU; Slater, GJ; Sygo, J; Witard, OC; Bermon, S; Stellingwerff, T		2019				10.1123/ijsnem.2019-0065
International society of sports nutrition position stand: nutritional concerns of the female athlete		JOURNAL OF THE INTERNATIONAL SOCIETY OF SPORTS NUTRITION	Sims, ST; Kerksick, CM; Smith-Ryan, AE; de Jonge, XAKJ; Hirsch, KR; Arent, SM; Hewlings, SJ; Kleiner, SM; Bustillo, E; Tartar, JL; Starratt, VG; Kreider, RB; Greenwalt, C; Renteria, LI; Ormsbee, MJ; VanDusseldorp, TA; Campbell, BI; Kalman, DS; Antonio, J		2023				10.1080/15502783.2023.2204066
Intramuscular Mechanisms Mediating Adaptation to Low-Carbohydrate, High-Fat Diets during Exercise Training		NUTRIENTS	Howard, EE; Margolis, LM		2020				10.3390/nu12092496
Investigating coaches' recognition of symptoms of eating disorders in track athletes		BMJ OPEN SPORT & EXERCISE MEDICINE	Macpherson, MC; Harrison, R; Marie, D; Miles, LK		2022				10.1136/bmjsem-2022-001333
Investigating the prevalence of low energy availability, disordered eating and eating disorders in competitive and recreational female endurance runners		EUROPEAN JOURNAL OF SPORT SCIENCE	Dervish, RA; Wilson, LJ; Curtis, C		2023				10.1080/17461391.2022.2079423
Investigation of Eating Disorder Risk and Body Image Dissatisfaction among Female Competitive Cheerleaders		INTERNATIONAL JOURNAL OF ENVIRONMENTAL RESEARCH AND PUBLIC HEALTH	Smith, AB; Gay, JL; Monsma, EV; Arent, SM; Sarzynski, MA; Emerson, DM; Torres-McGehee, TM		2022				10.3390/ijerph19042196
Investigation of physical activity levels and eating attitudes of individuals doing sports		PROGRESS IN NUTRITION	Keyf, E; Aggon, E		2020				10.23751/pn.v22i3.8582
LACK OF BONE ACCRETION AND AMENORRHEA - EVIDENCE FOR A RELATIVE OSTEOPENIA IN WEIGHT-BEARING BONES		JOURNAL OF CLINICAL ENDOCRINOLOGY & METABOLISM	WARREN, MP; BROOKSGUNN, J; FOX, RP; LANCELOT, C; NEWMAN, D; HAMILTON, WG		1991				10.1210/jcem-72-4-847
Learning from Collegiate Athletes who have Recovered from Eating Disorders: Advice to Coaches, Parents, and Other Athletes with Eating Disorders		JOURNAL OF APPLIED SPORT PSYCHOLOGY	Arthur-Cameselle, JN; Baltzell, A		2012				10.1080/10413200.2011.572949
Level of anxiety and disordered eating behavior among young female athletes		RAWAL MEDICAL JOURNAL	Fatima, S; Noor, R; Khan, I; Bashir, MS; Fatima, M		2018
Lifestyles and health risks of collegiate athletes: A multi-center study		CLINICAL JOURNAL OF SPORT MEDICINE	Nattiv, A; Puffer, JC; Green, GA		1997				10.1097/00042752-199710000-00004
Likelihood of suffering from an eating disorder in a sample of Spanish cyclists and triathletes		JOURNAL OF EATING DISORDERS	Muros, JJ; Avila-Alche, A; Knox, E; Zabala, M		2020				10.1186/s40337-020-00350-z
Low Bone Mineral Density in Elite Female Athletes With a History of Secondary Amenorrhea in Their Teens		CLINICAL JOURNAL OF SPORT MEDICINE	Nose-Ogura, S; Yoshino, O; Dohi, M; Kigawa, M; Harada, M; Kawahara, T; Osuga, Y; Saito, S		2020				10.1097/JSM.0000000000000571
LOW BONE-MINERAL DENSITY AT AXIAL AND APPENDICULAR SITES IN AMENORRHEIC ATHLETES		MEDICINE AND SCIENCE IN SPORTS AND EXERCISE	MYBURGH, KH; BACHRACH, LK; LEWIS, B; KENT, K; MARCUS, R		1993
Low carbohydrate, high fat diet impairs exercise economy and negates the performance benefit from intensified training in elite race walkers		JOURNAL OF PHYSIOLOGY-LONDON	Burke, LM; Ross, ML; Garvican-Lewis, LA; Welvaert, M; Heikura, IA; Forbes, SG; Mirtschin, JG; Cato, LE; Strobel, N; Sharma, AP; Hawley, JA		2017				10.1113/JP273230
LOW ENERGY AVAILABILITY AND CARBOHYDRATE INTAKE IN COMPETITIVE ADOLESCENT CLIMBERS		KINESIOLOGY	Simic, V; Jevsnik, S; Mohorko, N		2022				10.26582/k.54.2.8
Low Energy Availability and Relative Energy Deficiency in Sport: What Coaches Should Know		INTERNATIONAL JOURNAL OF SPORTS SCIENCE & COACHING	Charlton, BT; Forsyth, S; Clarke, DC		2022				10.1177/17479541211054458
Low-energy density and high fiber intake are dietary concerns in female endurance athletes		SCANDINAVIAN JOURNAL OF MEDICINE & SCIENCE IN SPORTS	Melin, A; Tornberg, AB; Skouby, S; Moller, SS; Faber, J; Sundgot-Borgen, J; Sjodin, A		2016				10.1111/sms.12516
Menstrual dysfunctions, their connection with body composition and the level of physical activity burden in the sample of elite bosnian sportswomen		6TH EUROPEAN SPORTS MEDICINE CONGRESS (EFSMA)	Ponorac, N; Bosnjak, G; Palija, S; Matavulj, A; Rajkovaca, Z; Kovacevic, P; Raseta, N		2009
MENSTRUAL FUNCTION AND EATING BEHAVIOR IN FEMALE RECREATIONAL WEIGHT LIFTERS AND COMPETITIVE BODY-BUILDERS		MEDICINE AND SCIENCE IN SPORTS AND EXERCISE	WALBERG, JL; JOHNSTON, CS		1991
Menstrual patterns in adolescents with eating disorders		HANDBOOK OF DIET AND NUTRITION IN THE MENSTRUAL CYCLE, PERICONCEPTION AND FERTILITY	Deltsidou, A		2014				10.3920/978-90-8686-767-7_16
Motivational antecedents of obligatory exercise: The influence of achievement goals and multidimensional perfectionism		PSYCHOLOGY OF SPORT AND EXERCISE	Hall, HK; Kerr, AW; Kozub, SA; Finnie, SB		2007				10.1016/j.psychsport.2006.04.007
Movement of the Clinical Symptoms of ExerciserAssociated Menstrual Disturb Wide Ances and Nutritional Measures		2012 THIRD INTERNATIONAL CONFERENCE ON EDUCATION AND SPORTS EDUCATION (ESE 2012), VOL III	Yan, XP		2012
Multifactor Analysis and Intervention Study on Menstrual Disorders of Female Athletes in the Context of the Winter Olympic Games: A Case-Control Study Based on a Large Sample		COMPUTATIONAL INTELLIGENCE AND NEUROSCIENCE	Zhang, YH; Lu, XY; Wang, LY; An, M; Sun, XB		2022				10.1155/2022/2985557
Muscle Amino Acid and Adenine Nucleotide Metabolism during Exercise and in Liver Cirrhosis: Speculations on How to Reduce the Harmful Effects of Ammonia		METABOLITES	Holecek, M		2022				10.3390/metabo12100971
My Body Loves Me, So I Should Love It Back: A Qualitative Evaluation of the Bodies in Motion Program With Female Collegiate Athletes		SPORT EXERCISE AND PERFORMANCE PSYCHOLOGY	Voelker, DK; Petrie, TA; Fairhurst, K; Casanave, K		2021				10.1037/spy0000211
National athletic trainers' association position statement: Preventing, detecting, and managing disordered eating in athletes		JOURNAL OF ATHLETIC TRAINING	Bonci, CM; Bonci, LJ; Granger, LR; Johnson, CL; Malina, RM; Milne, LW; Ryan, RR; Vanderbunt, EM		2008				10.4085/1062-6050-43.1.80
New approaches to determine fatigue in elite athletes during intensified training: Resting metabolic rate and pacing profile		PLOS ONE	Woods, AL; Garvican-Lewis, LA; Lundy, B; Rice, AJ; Thompson, KG		2017				10.1371/journal.pone.0173807
Normal bone accretion and effects of nutritional disorders in childhood		JOURNAL OF WOMENS HEALTH & GENDER-BASED MEDICINE	Gordon, CM		2003				10.1089/154099903321576529
Normalization of bone density in a previously amenorrheic runner with osteoporosis		MEDICINE AND SCIENCE IN SPORTS AND EXERCISE	Fredericson, M; Kent, K		2005				10.1249/01.mss.0000177561.95201.8f
NUTRIENT INTAKE OF FEMALE ELITE ATHLETES SUFFERING FROM EATING DISORDERS		INTERNATIONAL JOURNAL OF SPORT NUTRITION	SUNDGOTBORGEN, J		1993				10.1123/ijsn.3.4.431
Nutrient intakes of men and women collegiate athletes with disordered eating		JOURNAL OF SPORTS SCIENCE AND MEDICINE	Hinton, PS; Beck, NC		2005
Nutrient Status and perceptions of energy and macronutrient intake in a Group of Collegiate Female Lacrosse Athletes		JOURNAL OF THE INTERNATIONAL SOCIETY OF SPORTS NUTRITION	Jagim, AR; Zabriskie, H; Currier, B; Harty, PS; Stecker, R; Kerksick, CM		2019				10.1186/s12970-019-0314-7
Nutrient Timing: A Garage Door of Opportunity?		NUTRIENTS	Arent, SM; Cintineo, HP; McFadden, BA; Chandler, AJ; Arent, MA		2020				10.3390/nu12071948
Nutrition strategies before and during ultra-endurance event: A significant gap between science and practice		SCANDINAVIAN JOURNAL OF MEDICINE & SCIENCE IN SPORTS	Papadopoulou, SK; Xyla, EE; Methenitis, S; Feidantsis, KG; Kotsis, Y; Pagkalos, IG; Hassapidou, MN		2018				10.1111/sms.13006
Ovarian Suppression Impairs Sport Performance in Junior Elite Female Swimmers		MEDICINE AND SCIENCE IN SPORTS AND EXERCISE	VanHeest, JL; Rodgers, CD; Mahoney, CE; De Souza, MJ		2014				10.1249/MSS.0b013e3182a32b72
Overtraining Syndrome (OTS) and Relative Energy Deficiency in Sport (RED-S): Shared Pathways, Symptoms and Complexities		SPORTS MEDICINE	Stellingwerff, T; Heikura, IA; Meeusen, R; Bermon, S; Seiler, S; Mountjoy, ML; Burke, LM		2021				10.1007/s40279-021-01491-0
OVERVIEW OF THE FITNESS PARAMETERS IN THE STUDENTS OF PECS UNIVERSITY		HEALTH PROBLEMS OF CIVILIZATION	Acs, P; Melczer, C; Savolt-Szabo, T; Welker, Z; Gyuro, M; Baumann, P; Sey-Morvay, K; Raposa, B		2017				10.5114/hpc.2017.70005
Parental Influences on Elite Aesthetic Athletes' Body Image Dissatisfaction and Disordered Eating		JOURNAL OF CHILD AND FAMILY STUDIES	Francisco, R; Narciso, I; Alarcao, M		2013				10.1007/s10826-012-9670-5
Part II: Risk Factors for Stress Fractures in Female Military Recruits		MILITARY MEDICINE	Abbott, A; Wang, C; Stamm, M; Mulcahey, MK		2023				10.1093/milmed/usac033
Pediatric sports nutrition: an update		CURRENT OPINION IN CLINICAL NUTRITION AND METABOLIC CARE	Nemet, D; Eliakim, A		2009				10.1097/MCO.0b013e32832a215b
Perceived ideal body weight exacerbates bulimia and dieting in Bodybuilding Athletes		TOXICOLOGY REPORTS	Efthymiou, D; Kokokiris, L; Mesiari, C; Vassilopoulou, E		2021				10.1016/j.toxrep.2021.10.007
Perceived vulnerabilities of female athletes to the development of disordered eating behaviours		EUROPEAN JOURNAL OF SPORT SCIENCE	Stirling, A; Kerr, G		2012				10.1080/17461391.2011.586437
PERCENTILE VALUES FOR MUSCULAR STRENGTH FIELD TESTS IN CHILDREN AGED 6 TO 17 YEARS: INFLUENCE OF WEIGHT STATUS		JOURNAL OF STRENGTH AND CONDITIONING RESEARCH	Castro-Pinero, J; Gonzalez-Montesinos, JL; Mora, J; Keating, XD; Girela-Rejon, MJ; Sjostrom, M; Ruiz, JR		2009				10.1519/JSC.0b013e3181b8d5c1
Perceptions of body weight and nutritional practices among male and female National Collegiate Athletic Association Division II athletes		JOURNAL OF AMERICAN COLLEGE HEALTH	Adams, VJ; Goldufsky, TM; Schlaff, RA		2016				10.1080/07448481.2015.1062770
Perceptions, awareness and knowledge of the Female Athlete Triad amongst coaches - Are we meeting the expectations for athlete safety?		INTERNATIONAL JOURNAL OF SPORTS SCIENCE & COACHING	Mukherjee, S; Chand, V; Wong, XX; Choong, PP; Lau, VSM; Wang, SCL; Tou, NX; Ng, KW		2016				10.1177/1747954116654781
Perfectionism, Body Satisfaction and Dieting in Athletes: The Role of Gender and Sport Type		SPORTS	Prnjak, K; Jukic, I; Tufano, JJ		2019				10.3390/sports7080181
Personality and psychological correlates of eating disorder symptoms among male collegiate athletes		EATING BEHAVIORS	Galli, N; Petrie, TA; Greenleaf, C; Reel, JJ; Carter, JE		2014				10.1016/j.eatbeh.2014.08.007
Physical activity in the prevention and amelioration of osteoporosis in women - Interaction of mechanical, hormonal and dietary factors		SPORTS MEDICINE	Borer, KT		2005				10.2165/00007256-200535090-00004
Physical activity, diet and skeletal health		PUBLIC HEALTH NUTRITION	Branca, F		1999				10.1017/S1368980099000531
Physical activity. Nutrition-specific		MONATSSCHRIFT KINDERHEILKUNDE	Graf, C; Holtz, K		2008				10.1007/s00112-007-1660-0
Physical fitness and vegetarian diets: is there a relation?		AMERICAN JOURNAL OF CLINICAL NUTRITION	Nieman, DC		1999
Physical health of the female athlete: Observations, effects, and causes of reproductive disorders		CANADIAN JOURNAL OF APPLIED PHYSIOLOGY-REVUE CANADIENNE DE PHYSIOLOGIE APPLIQUEE	Loucks, AB		2001				10.1139/h2001-052
Physical self-concept and disturbed eating attitudes and behaviors in French athlete and non-athlete adolescent girls: Direct and indirect relations		BODY IMAGE	Monthuy-Blanc, J; Maiano, C; Morin, AJS; Stephan, Y		2012				10.1016/j.bodyim.2012.04.005
Premenopausal osteoporosis, an overlooked consequence of anorexia nervosa		CLEVELAND CLINIC JOURNAL OF MEDICINE	Teng, K		2011				10.3949/ccjm.78a.10023
Prospective associations between physical activity and BMI with irregular periods and heavy menstrual bleeding in a large cohort of Australian women		HUMAN REPRODUCTION	Mena, GP; Mielke, GI; Brown, WJ		2021				10.1093/humrep/deab055
Protein Requirements Are Elevated in Endurance Athletes after Exercise as Determined by the Indicator Amino Acid Oxidation Method		PLOS ONE	Kato, H; Suzuki, K; Bannai, M; Moore, DR		2016				10.1371/journal.pone.0157406
Psychiatric disorders: The psychiatrist's contribution to sport		INTERNATIONAL REVIEW OF PSYCHIATRY	Currie, A; Johnston, A		2016				10.1080/09540261.2016.1197188
Psychological characteristics associated with disordered eating in university athletes		TRANSLATIONAL SPORTS MEDICINE	Labossiere, S; Thibault, I		2020				10.1002/tsm2.159
PSYCHOLOGICAL TREATMENT OF ANABOLIC ANDROGENIC STEROID-DEPENDENT INDIVIDUALS		JOURNAL OF SUBSTANCE ABUSE TREATMENT	CORCORAN, JP; LONGO, ED		1992				10.1016/0740-5472(92)90065-V
Psychometric properties of the contextual body image questionnaire for athletes: a replication and extension study in female collegiate athletes		JOURNAL OF EATING DISORDERS	Stewart, T; Kilpela, L; Wesley, N; Baule, K; Becker, C		2021				10.1186/s40337-021-00414-8
Psychosocial Characteristics and Eating Attitudes in Young Elite Figure Skaters in Canada and France: Are There any Country Differences?		STAPS-SCIENCES ET TECHNIQUES DES ACTIVITES PHYSIQUES ET SPORTIVES	Scoffier-Meriaux, S; Trottier, C; Marsollier, E; d'Arripe-Longueville, F		2015				10.3917/sta.110.0093
Psychosocial correlates of bulimic symptomatology among male athletes		PSYCHOLOGY OF SPORT AND EXERCISE	Petrie, T; Galli, N; Greenleaf, C; Reel, J; Carter, J		2014				10.1016/j.psychsport.2013.09.002
Psychosocial factors as longitudinal predictors of bulimic symptomatology among female collegiate athletes		PSYCHOLOGY OF SPORT AND EXERCISE	Voelker, DK; Petrie, TA; Neumann, CS; Anderson, CM		2016				10.1016/j.psychsport.2016.06.009
Psychosocial predictors of eating classification in female athletes: From collegiate sport to retirement		INTERNATIONAL JOURNAL OF EATING DISORDERS	Thompson, A; Petrie, T; Balcom, K; Tackett, B; Watkins, CE		2021				10.1002/eat.23456
Psychosocial Risk Factors of Bulimic Symptomatology Among Female Athletes		JOURNAL OF CLINICAL SPORT PSYCHOLOGY	Greenleaf, C; Petrie, T; Reel, J; Carter, J		2010				10.1123/jcsp.4.3.177
PURSUIT OF MUSCULARITY, MOOD AND DISORDERED EATING IN MALE ATHLETES		REVISTA BRASILEIRA DE MEDICINA DO ESPORTE	Fortes, LD; Paes, ST; Ribeiro, DB; Almeida, SD; Ferreira, MEC		2017				10.1590/1517-869220172301136184
Rasch analysis of the Frost Multidimensional Perfectionism Scale		AUSTRALIAN JOURNAL OF PSYCHOLOGY	Mitchell-Parker, K; Medvedev, ON; Krageloh, CU; Siegert, RJ		2018				10.1111/ajpy.12192
Re-Examining High-Fat Diets for Sports Performance: Did We Call the 'Nail in the Coffin' Too Soon?		SPORTS MEDICINE	Burke, LM		2015				10.1007/s40279-015-0393-9
Recommendations and Nutritional Considerations for Female Athletes: Health and Performance		SPORTS MEDICINE	Holtzman, B; Ackerman, KE		2021				10.1007/s40279-021-01508-8
Recommendations to maintain immune health in athletes		EUROPEAN JOURNAL OF SPORT SCIENCE	Walsh, NP		2018				10.1080/17461391.2018.1449895
Recovery of bone mineral density and fertility in a former amenorrheic athlete		JOURNAL OF SPORTS SCIENCE AND MEDICINE	Hind, K		2008
Reduced fat oxidation during high intensity, submaximal exercise: is the availability of carnitine important?		EUROPEAN JOURNAL OF SPORT SCIENCE	Wall, BT; Stephens, FB; van Loon, LJC; Constantin-Teodosiu, D; Macdonald, IA; Greenhaff, PL		2013				10.1080/17461391.2011.630103
Regular exercise, hormone replacement therapy and the age-related decline in carotid arterial compliance in healthy women		CARDIOVASCULAR RESEARCH	Moreau, KL; Donato, AJ; Seals, DR; DeSouza, CA; Tanaka, H		2003				10.1016/S0008-6363(02)00777-0
Relation between obligatory exercise and eating disorders		AMERICAN JOURNAL OF HEALTH BEHAVIOR	Brehm, BJ; Steffen, JJ		1998
Relation Between Vitamin D Status and Body Composition in Collegiate Athletes		INTERNATIONAL JOURNAL OF SPORT NUTRITION AND EXERCISE METABOLISM	Heller, JE; Thomas, JJ; Hollis, BW; Larson-Meyer, DE		2015				10.1123/ijsnem.2013-0250
Relation of aerobic fitness, eating behavior and physical activity to body composition in college-age women: A path analysis		JOURNAL OF AMERICAN COLLEGE HEALTH	Murphy, C; Takahashi, S; Bovaird, J; Koehler, K		2021				10.1080/07448481.2019.1647210
Relationship and Interaction between Anaerobic Sports Branches and Serum Nesfatin-1		TURKIYE FIZIKSEL TIP VE REHABILITASYON DERGISI-TURKISH JOURNAL OF PHYSICAL MEDICINE AND REHABILITATION	Yazici, AG		2015				10.5152/tftrd.2015.57124
RELATIONSHIP BETWEEN DIMENSIONS OF THE FIVE FACTOR PERSONALITY MODEL, BODY IMAGE SATISFACTION AND SOCIAL PHYSIQUE ANXIETY IN COLLEGE STUDENTS		STUDIA PSYCHOLOGICA	Tok, S; Tatar, A; Morali, SL		2010
RELATIONSHIP BETWEEN EMOTIONAL INTELLIGENCE AND EATING DISORDER AMONG ATHLETES WRESTLING AND FOOTBALL		EUROPEAN PSYCHIATRY	Homayounnia, M; Sheykh, M; Homayouni, A		2012
Replenishment of muscle glycogen in the recovery of the athlete		SPORT TK-REVISTA EUROAMERICANA DE CIENCIAS DEL DEPORTE	Mata-Ordonez, F; Grimaldi-Puyana, M; Sanchez-Oliver, AJ		2019				10.6018/sportk.362071
Representing embodied expertise: anorexia and the celebrity athlete's lifestyle advice		CELEBRITY STUDIES	Verriet, J		2022				10.1080/19392397.2020.1760908
Reproductive dysfunction and associated pathology in women undergoing military training		JOURNAL OF THE ROYAL ARMY MEDICAL CORPS	Gifford, RM; Reynolds, RM; Greeves, J; Anderson, RA; Woods, DR		2017				10.1136/jramc-2016-000727
Responses of track and field coaches to athletes with eating problems		SCANDINAVIAN JOURNAL OF MEDICINE & SCIENCE IN SPORTS	Plateau, CR; Arcelus, J; McDermott, HJ; Meyer, C		2015				10.1111/sms.12286
RESTING METABOLIC-RATE AND ENERGY-BALANCE IN AMENORRHEIC AND EUMENORRHEIC RUNNERS		MEDICINE AND SCIENCE IN SPORTS AND EXERCISE	MYERSON, M; GUTIN, B; WARREN, MP; MAY, MT; CONTENTO, I; LEE, M; PISUNYER, FX; PIERSON, RN; BROOKSGUNN, J		1991				10.1249/00005768-199101000-00004
Restoration of Menses With Nonpharmacologic Therapy in College Athletes With Menstrual Disturbances: A 5-Year Retrospective Study		INTERNATIONAL JOURNAL OF SPORT NUTRITION AND EXERCISE METABOLISM	Arends, JC; Cheung, MYC; Barrack, MT; Nattiv, A		2012				10.1123/ijsnem.22.2.98
Resveratrol regulates skeletal muscle fibers switching through the AdipoR1-AMPK-PGC-1 alpha pathway		FOOD & FUNCTION	Jiang, QY; Cheng, XF; Cui, YY; Xia, Q; Yan, XY; Zhang, MY; Lan, GQ; Liu, JQ; Shan, TZ; Huang, YN		2019				10.1039/c8fo02518e
RPE, BLOOD-GLUCOSE, AND CARBOHYDRATE OXIDATION DURING EXERCISE - EFFECTS OF GLUCOSE FEEDINGS		MEDICINE AND SCIENCE IN SPORTS AND EXERCISE	BURGESS, ML; ROBERTSON, RJ; DAVIS, JM; NORRIS, JM		1991
Runner's health choices questionnaire: female collegiate cross-country runners' perspectives on health and eating		JOURNAL OF AMERICAN COLLEGE HEALTH	Stickler, L; Garvin, N; Kuhlman, K; Saturley, H; Hoogenboom, BJ		2022				10.1080/07448481.2020.1837842
Runner's Health Choices Questionnaire: Male College Cross-Country Runners' Perspectives on Health and Eating		JOURNAL OF SPORT REHABILITATION	Stickler, L; Hall, H; Hoogenboom, B		2022				10.1123/jsr.2021-0082
Self-Reported Periodization of Nutrition in Elite Female and Male Runners and Race Walkers		FRONTIERS IN PHYSIOLOGY	Heikura, IA; Stellingwerff, T; Burke, LM		2018				10.3389/fphys.2018.01732
Suboptimal Nutritional Characteristics in Male and Female Soldiers Compared to Sports Nutrition Guidelines		MILITARY MEDICINE	Beals, K; Darnell, ME; Lovalekar, M; Baker, RA; Nagai, T; San-Adams, T; Wirt, MD		2015				10.7205/MILMED-D-14-00515
Support for athletes with eating psychopathology symptoms: Exploring the views of athletes, coaches and sport practitioners		JOURNAL OF APPLIED SPORT PSYCHOLOGY	Sandgren, SS; Haycraft, E; Pearce, R; Plateau, CR		2023				10.1080/10413200.2022.2032476
Susceptibility for Depression in Current and Retired Student Athletes		SPORTS HEALTH-A MULTIDISCIPLINARY APPROACH	Weigand, S; Cohen, J; Merenstein, D		2013				10.1177/1941738113480464
Modulation of autophagy signaling with resistance exercise and protein ingestion following short-term energy deficit	Smiles WJ, Areta JL, Coffey VG, Phillips SM, Moore DR, Stellingwerff T, Burke LM, Hawley JA, Camera DM.	Am J Physiol Regul Integr Comp Physiol. 2015 Sep;309(5):R603-12. doi: 10.1152/ajpregu.00413.2014. Epub 2015 Jul 1.	Smiles WJ	Am J Physiol Regul Integr Comp Physiol	2015	2015-07-03			10.1152/ajpregu.00413.2014
Muscle function and resting energy expenditure in female athletes with cystic fibrosis	Selvadurai HC, Allen J, Sachinwalla T, Macauley J, Blimkie CJ, Van Asperen PP.	Am J Respir Crit Care Med. 2003 Dec 15;168(12):1476-80. doi: 10.1164/rccm.200303-363OC. Epub 2003 Sep 18.	Selvadurai HC	Am J Respir Crit Care Med	2003	2003-09-23			10.1164/rccm.200303-363OC
Muscle Glycogen Content during Endurance Training under Low Energy Availability	Kojima C, Ishibashi A, Tanabe Y, Iwayama K, Kamei A, Takahashi H, Goto K.	Med Sci Sports Exerc. 2020 Jan;52(1):187-195. doi: 10.1249/MSS.0000000000002098.	Kojima C	Med Sci Sports Exerc	2020	2019-07-26			10.1249/MSS.0000000000002098
Muscle metabolism during prolonged exercise in humans: influence of carbohydrate availability	McConell G, Snow RJ, Proietto J, Hargreaves M.	J Appl Physiol (1985). 1999 Sep;87(3):1083-6. doi: 10.1152/jappl.1999.87.3.1083.	McConell G	J Appl Physiol (1985)	1999	1999-09-14			10.1152/jappl.1999.87.3.1083
Nalmefene enhances LH secretion in a proportion of oligo-amenorrheic athletes	McArthur JW, Turnbull BA, Pehrson J, Bauman M, Henley K, Turner A, Evans WJ, Bullen BA, Skrinar GS.	Acta Endocrinol (Copenh). 1993 Apr;128(4):325-33. doi: 10.1530/acta.0.1280325.	McArthur JW	Acta Endocrinol (Copenh)	1993	1993-04-01			10.1530/acta.0.1280325
No effect of increasing protein intake during military exercise with severe energy deficit on body composition and performance	Øfsteng SJ, Garthe I, Jøsok Ø, Knox S, Helkala K, Knox B, Ellefsen S, Rønnestad BR.	Scand J Med Sci Sports. 2020 May;30(5):865-877. doi: 10.1111/sms.13634. Epub 2020 Feb 20.	Øfsteng SJ	Scand J Med Sci Sports	2020	2020-02-09			10.1111/sms.13634
Nutrition consumption of female combat recruits in army basic training	Etzion-Daniel Y, Constantini N, Finestone AS, Shahar DR, Israeli E, Yanovich R, Moran DS.	Med Sci Sports Exerc. 2008 Nov;40(11 Suppl):S677-84. doi: 10.1249/MSS.0b013e3181894603.	Etzion-Daniel Y	Med Sci Sports Exerc	2008	2008-10-14			10.1249/MSS.0b013e3181894603
Nutritional and medical considerations in dancers	Calabrese LH, Kirkendall DT.	Clin Sports Med. 1983 Nov;2(3):539-48.	Calabrese LH	Clin Sports Med	1983	1983-11-01
Nutritional intake and anthropometric characteristics are associated with endurance performance and markers of low energy availability in young female cross-country skiers	Kettunen O, Mikkonen R, Linnamo V, Mursu J, Kyröläinen H, Ihalainen JK.	J Int Soc Sports Nutr. 2023 Dec;20(1):2226639. doi: 10.1080/15502783.2023.2226639.	Kettunen O	J Int Soc Sports Nutr	2023	2023-06-21	PMC10286690		10.1080/15502783.2023.2226639
Omission of a carbohydrate-rich breakfast impairs evening endurance exercise performance despite complete dietary compensation at lunch	Metcalfe RS, Thomas M, Lamb C, Chowdhury EA.	Eur J Sport Sci. 2021 Jul;21(7):1013-1021. doi: 10.1080/17461391.2020.1797890. Epub 2020 Aug 27.	Metcalfe RS	Eur J Sport Sci	2021	2020-07-18			10.1080/17461391.2020.1797890
Participation in leanness sports but not training volume is associated with menstrual dysfunction: a national survey of 1276 elite athletes and controls	Torstveit MK, Sundgot-Borgen J.	Br J Sports Med. 2005 Mar;39(3):141-7. doi: 10.1136/bjsm.2003.011338.	Torstveit MK	Br J Sports Med	2005	2005-02-25	PMC1725151		10.1136/bjsm.2003.011338
Patients' views on a new treatment for Bulimia nervosa and binge eating disorder combining physical exercise and dietary therapy (the PED-t). A qualitative study	Bakland M, Rosenvinge JH, Wynn R, Sundgot-Borgen J, Fostervold Mathisen T, Liabo K, Hanssen TA, Pettersen G.	Eat Disord. 2019 Nov-Dec;27(6):503-520. doi: 10.1080/10640266.2018.1560847. Epub 2019 Jan 21.	Bakland M	Eat Disord	2019	2019-01-22			10.1080/10640266.2018.1560847
Athlete Preferences for Nutrition Education: Development of and Findings from a Quantitative Survey		NUTRIENTS	Solly, H; Badenhorst, CE; McCauley, M; Slater, GJ; Gifford, JA; Erueti, B; Beck, KL		2023				10.3390/nu15112519
Digital media and mental health in adolescent athletes		PSYCHOLOGY OF SPORT AND EXERCISE	Fiedler, R; Heidari, J; Birnkraut, T; Kellmann, M		2023				10.1016/j.psychsport.2023.102421
Direct and indirect impact of low energy availability on sports performance		SCANDINAVIAN JOURNAL OF MEDICINE & SCIENCE IN SPORTS	Melin, AK; Areta, JL; Heikura, IA; Stellingwerff, T; Torstveit, MK; Hackney, AC		2023				10.1111/sms.14327
Disordered eating attitudes and body shame among athletes, exercisers and sedentary female college students		JOURNAL OF SPORTS MEDICINE AND PHYSICAL FITNESS	Jankauskiene, R; Pajaujiene, S		2012
Disordered Eating Attitudes, Anxiety, Self-Esteem and Perfectionism in Young Athletes and Non-Athletes		INTERNATIONAL JOURNAL OF ENVIRONMENTAL RESEARCH AND PUBLIC HEALTH	Petisco-Rodriguez, C; Sanchez-Sanchez, LC; Fernandez-Garcia, R; Sanchez-Sanchez, J; Garcia-Montes, JM		2020				10.3390/ijerph17186754
Disordered eating behavior among group fitness instructors: a health-threatening secret?		JOURNAL OF EATING DISORDERS	Bratland-Sanda, S; Nilsson, MP; Sundgot-Borgen, J		2015				10.1186/s40337-015-0059-x
Disordered Eating Behavior, Body Image, and Energy Status of Female Student Dancers		INTERNATIONAL JOURNAL OF SPORT NUTRITION AND EXERCISE METABOLISM	Robbeson, JG; Kruger, HS; Wright, HH		2015				10.1123/ijsnem.2013-0161
DISORDERED EATING IN FEMALE COLLEGIATE GYMNASTS - PREVALENCE AND PERSONALITY ATTITUDINAL CORRELATES		JOURNAL OF SPORT & EXERCISE PSYCHOLOGY	PETRIE, TA		1993				10.1123/jsep.15.4.424
Disordered eating in the young athlete		NEW HORIZONS IN PEDIATRIC EXERCISE SCIENCE	WILMORE, JH		1995
Disordered eating in women's gymnastics: Perspectives of athletes, coaches, parents, and judges		JOURNAL OF APPLIED SPORT PSYCHOLOGY	Kerr, G; Berman, E; De Souza, MJ		2006				10.1080/10413200500471301
DISORDERED EATING PATTERNS IN COMPETITIVE FEMALE ATHLETES		INTERNATIONAL JOURNAL OF EATING DISORDERS	WARREN, BJ; STANTON, AL; BLESSING, DL		1990				10.1002/1098-108X(199009)9:5<565::AID-EAT2260090512>3.0.CO;2-N
DISORDERED EATING, AMENORRHEA, AND SUBSTANCE USE AND MISUSE AMONG PROFESSIONAL BALLET DANCERS: PRELIMINARY ANALYSIS		MEDYCYNA PRACY	Peric, M; Zenic, N; Sekulic, D; Kondric, M; Zaletel, P		2016				10.13075/mp.5893.00294
Disordered Eating, Development of Menstrual Irregularity, and Reduced Bone Mass Change After a 3-Year Follow-Up In Female Adolescent Endurance Runners		INTERNATIONAL JOURNAL OF SPORT NUTRITION AND EXERCISE METABOLISM	Barrack, MT; Van Loan, MD; Rauh, M; Nichols, JF		2021				10.1123/ijsnem.2021-0011
DO TRAINING REGIMEN AND COMPETITIVE LEVEL AFFECT BODY IMAGE DISSATISFACTION (LEANNESS AND MUSCLE TONE) IN FEMALE ATHLETES?		REVISTA BRASILEIRA DE MEDICINA DO ESPORTE	Fortes, LD; Almeida, SS; Ferreir, MEC		2019				10.1590/1517-869220192505141766
Does improving hematological iron status restore the menstrual cycle in female athletes?		SCIENCE & SPORTS	Lagowska, K		2018				10.1016/j.scispo.2017.09.006
Does weight change relate to psychological variables and eating behaviours in combat sports?		EATING AND WEIGHT DISORDERS-STUDIES ON ANOREXIA BULIMIA AND OBESITY	Goncalves, S; Ribeiro, A; Felix, S; Gomes, AR		2021				10.1007/s40519-020-00933-4
DRINKING REGIME IN ATHLETES		ICPESK 2017 - 7TH INTERNATIONAL CONGRESS ON PHYSICAL EDUCATION, SPORT AND KINETOTHERAPY	Jurikova, J; Zlinsky, J		2018				10.15405/epsbs.2018.03.55
Drive for muscularity behaviors in male bodybuilders: a trans-contextual model of motivation		JOURNAL OF EATING DISORDERS	Chaba, L; d'Arripe-Longueville, F; Lentillon-Kaestner, V; Scoffier-Meriaux, S		2019				10.1186/s40337-019-0274-y
Drive for thinness score is a proxy indicator of energy deficiency in exercising women		APPETITE	De Souza, MJ; Hontscharuk, R; Olmsted, M; Kerr, G; Williams, NI		2007				10.1016/j.appet.2006.10.009
During exercise in the cold increased availability of plasma nonesterified fatty acids does not affect the pattern of substrate oxidation		METABOLISM-CLINICAL AND EXPERIMENTAL	Layden, JD; Malkova, D; Nimmo, MA		2004				10.1016/j.metabol.2003.09.018
DXA-derived estimates of energy balance and its relationship with changes in body composition across a season in team sport athletes		EUROPEAN JOURNAL OF SPORT SCIENCE	Bartlett, JD; Hatfield, M; Parker, B; Roberts, LA; Minahan, C; Morton, JP; Thornton, HR		2020				10.1080/17461391.2019.1669718
Eating Behaviors Among Male Bodybuilders and Runners: Application of the Trans-Contextual Model of Motivation		JOURNAL OF CLINICAL SPORT PSYCHOLOGY	Chaba, L; Scoffier-Meriaux, S; d'Arripe-Longueville, F; Lentillon-Kaestner, V		2021				10.1123/jcsp.2019-0097
Eating behaviors, nutritional status, and menstrual function in elite female adolescent volleyball players		JOURNAL OF THE AMERICAN DIETETIC ASSOCIATION	Beals, KA		2002				10.1016/S0002-8223(02)90285-3
Eating Behaviour among Disabled Athletes in Malaysia		MALAYSIAN JOURNAL OF MEDICAL SCIENCES	Manaf, H; Nor, NM; Azhari, NAM; Ismut, NRA		2019				10.21315/mjms2019.26.3.11
Eating disorder and menstrual dysfunction screening, education, and treatment programs - Survey results from NCAA Division 1 schools		PHYSICIAN AND SPORTSMEDICINE	Beals, KA		2003				10.3810/psm.2003.07.434
Team management of the female athlete triad .2. Optimal treatment and prevention tactics - Roundtable		PHYSICIAN AND SPORTSMEDICINE	Joy, E; Clark, N; Ireland, ML; Martire, J; Nattiv, A; Varechok, S		1997				10.1080/00913847.1997.11440214
Influence of delivery mode on the urinary excretion of nandrolone metabolites	Watson P, Houghton E, Grace PB, Judkins C, Dunster PM, Maughan RJ.	Med Sci Sports Exerc. 2010 Apr;42(4):754-61. doi: 10.1249/MSS.0b013e3181bf94d6.	Watson P	Med Sci Sports Exerc	2010	2009-12-03			10.1249/MSS.0b013e3181bf94d6
Influence of energy deficiency on the insulin-like growth factor I axis in a military training program	Gomez-Merino D, Chennaoui M, Drogou C, Guezennec CY.	Horm Metab Res. 2004 Jul;36(7):506-11. doi: 10.1055/s-2004-825730.	Gomez-Merino D	Horm Metab Res	2004	2004-08-12			10.1055/s-2004-825730
Influence of high-intensity training and of dietetic and anthropometric factors on menstrual cycle disorders in ballet dancers	Castelo-Branco C, Reina F, Montivero AD, Colodrón M, Vanrell JA.	Gynecol Endocrinol. 2006 Jan;22(1):31-5. doi: 10.1080/09513590500453825.	Castelo-Branco C	Gynecol Endocrinol	2006	2006-03-09			10.1080/09513590500453825
Iron depletion without anemia and physical performance in young women	Zhu YI, Haas JD.	Am J Clin Nutr. 1997 Aug;66(2):334-41. doi: 10.1093/ajcn/66.2.334.	Zhu YI	Am J Clin Nutr	1997	1997-08-01			10.1093/ajcn/66.2.334
Is menstrual delay a serious problem for elite rhythmic gymnasts?	Di Cagno A, Marchetti M, Battaglia C, Giombini A, Calcagno G, Fiorilli G, Piazza M, Pigozzi F, Borrione P.	J Sports Med Phys Fitness. 2012 Dec;52(6):647-53.	Di Cagno A	J Sports Med Phys Fitness	2012	2012-11-29
Is orthorexia nervosa a feature of obsessive-compulsive disorder? A multicentric, controlled study	Vaccari G, Cutino A, Luisi F, Giambalvo N, Navab Daneshmand S, Pinelli M, Maina G, Galeazzi GM, Kaleci S, Albert U, Atti AR, Ferrari S.	Eat Weight Disord. 2021 Dec;26(8):2531-2544. doi: 10.1007/s40519-021-01114-7. Epub 2021 Feb 5.	Vaccari G	Eat Weight Disord	2021	2021-02-05			10.1007/s40519-021-01114-7
Is there an association between athletic amenorrhea and endothelial cell dysfunction?	Zeni Hoch A, Dempsey RL, Carrera GF, Wilson CR, Chen EH, Barnabei VM, Sandford PR, Ryan TA, Gutterman DD.	Med Sci Sports Exerc. 2003 Mar;35(3):377-83. doi: 10.1249/01.MSS.0000053661.27992.75.	Zeni Hoch A	Med Sci Sports Exerc	2003	2003-03-06			10.1249/01.MSS.0000053661.27992.75
Is there energy conservation in amenorrheic compared with eumenorrheic distance runners?	Wilmore JH, Wambsgans KC, Brenner M, Broeder CE, Paijmans I, Volpe JA, Wilmore KM.	J Appl Physiol (1985). 1992 Jan;72(1):15-22. doi: 10.1152/jappl.1992.72.1.15.	Wilmore JH	J Appl Physiol (1985)	1992	1992-01-01			10.1152/jappl.1992.72.1.15
Lifetime Traumatic Experiences and Disordered Eating among University Students: The Role of Posttraumatic Stress Symptoms	Malinauskiene V, Malinauskas R.	Biomed Res Int. 2018 Jan 18;2018:9814358. doi: 10.1155/2018/9814358. eCollection 2018.	Malinauskiene V	Biomed Res Int	2018	2018-03-28	PMC5822920		10.1155/2018/9814358
Longitudinal changes in bone mineral density in male master cyclists and nonathletes	Nichols JF, Rauh MJ.	J Strength Cond Res. 2011 Mar;25(3):727-34. doi: 10.1519/JSC.0b013e3181c6a116.	Nichols JF	J Strength Cond Res	2011	2010-06-29			10.1519/JSC.0b013e3181c6a116
Low bone mineral density is two to three times more prevalent in non-athletic premenopausal women than in elite athletes: a comprehensive controlled study	Torstveit MK, Sundgot-Borgen J.	Br J Sports Med. 2005 May;39(5):282-7; discussion 282-7. doi: 10.1136/bjsm.2004.012781.	Torstveit MK	Br J Sports Med	2005	2005-04-26	PMC1725217		10.1136/bjsm.2004.012781
Low brown adipose tissue activity in endurance-trained compared with lean sedentary men	Vosselman MJ, Hoeks J, Brans B, Pallubinsky H, Nascimento EB, van der Lans AA, Broeders EP, Mottaghy FM, Schrauwen P, van Marken Lichtenbelt WD.	Int J Obes (Lond). 2015 Dec;39(12):1696-702. doi: 10.1038/ijo.2015.130. Epub 2015 Jul 20.	Vosselman MJ	Int J Obes (Lond)	2015	2015-07-21			10.1038/ijo.2015.130
Low-Carbohydrate Training Increases Protein Requirements of Endurance Athletes	Gillen JB, West DWD, Williamson EP, Fung HJW, Moore DR.	Med Sci Sports Exerc. 2019 Nov;51(11):2294-2301. doi: 10.1249/MSS.0000000000002036.	Gillen JB	Med Sci Sports Exerc	2019	2019-05-15			10.1249/MSS.0000000000002036
Menstrual Disruption with Exercise Is Not Linked to an Energy Availability Threshold	Lieberman JL, DE Souza MJ, Wagstaff DA, Williams NI.	Med Sci Sports Exerc. 2018 Mar;50(3):551-561. doi: 10.1249/MSS.0000000000001451.	Lieberman JL	Med Sci Sports Exerc	2018	2017-10-13	PMC5820163	NIHMS911592	10.1249/MSS.0000000000001451
Team weigh-ins and self-weighing: Relations to body-related perceptions and disordered eating in collegiate male athletes		PSYCHOLOGY OF SPORT AND EXERCISE	Galli, N; Petrie, T; Chatterton, J		2017				10.1016/j.psychsport.2016.12.004
The association between dietary inflammatory index, muscle strength, muscle endurance, and body composition in Iranian adults		EATING AND WEIGHT DISORDERS-STUDIES ON ANOREXIA BULIMIA AND OBESITY	Shahinfar, H; Shahavandi, M; Tijani, AJ; Jafari, A; Davarzani, S; Djafarian, K; Clark, CCT; Shab-Bidar, S		2022				10.1007/s40519-020-01096-y
The athlete's diet: nutritional goals and dietary strategies		PROCEEDINGS OF THE NUTRITION SOCIETY	Maughan, R		2002				10.1079/PNS2001132
The Athlete's Paradox: Adaptable Depression		SPORTS	Forys, WJ; Tokuhama-Espinosa, T		2022				10.3390/sports10070105
The Athletes' Relationships with Training scale (ART): A self-report measure of unhealthy training behaviors associated with eating disorders		INTERNATIONAL JOURNAL OF EATING DISORDERS	Chapa, DAN; Hagan, KE; Forbush, KT; Perko, VL; Sorokina, DA; Alasmar, AY; Becker, CB; Sherman, RT; Thompson, RA; Farrell, JG; Stewart, TM		2018				10.1002/eat.22960
The Australian Institute of Sport (AIS) and National Eating Disorders Collaboration (NEDC) position statement on disordered eating in high performance sport		BRITISH JOURNAL OF SPORTS MEDICINE	Wells, KR; Jeacocke, NA; Appaneal, R; Smith, HD; Vlahovich, N; Burke, LM; Hughes, D		2020				10.1136/bjsports-2019-101813
The Biological Role of Vitamins in Athletes' Muscle, Heart and Microbiota		INTERNATIONAL JOURNAL OF ENVIRONMENTAL RESEARCH AND PUBLIC HEALTH	Brancaccio, M; Mennitti, C; Cesaro, A; Fimiani, F; Vano, M; Gargiulo, B; Caiazza, M; Amodio, F; Coto, I; D'Alicandro, G; Mazzaccara, C; Lombardo, B; Pero, R; Terracciano, D; Limongelli, G; Calabro, P; D'Argenio, V; Frisso, G; Scudiero, O		2022				10.3390/ijerph19031249
The Clinical Phenotype of Binge Eating Disorder among Postmenopausal Women: A Pilot Study		NUTRIENTS	Hooper, SC; Espinoza, SE; Marshall, VB; Kilpela, LS		2023				10.3390/nu15092087
The Comparison of Disordered Eating, Body Image, Sociocultural and Coach-Related Pressures in Athletes across Age Groups and Groups of Different Weight Sensitivity in Sports		NUTRIENTS	Baceviciene, M; Jankauskiene, R; Rutkauskaite, R		2023				10.3390/nu15122724
The development and validation of a questionnaire to assess relative energy deficiency in sport (RED-S) knowledge		JOURNAL OF SCIENCE AND MEDICINE IN SPORT	Pai, NN; Brown, RC; Black, KE		2022				10.1016/j.jsams.2022.07.004
The elite athlete as a special risk traveler and the jet lag's effect: lessons learned from the past and how to be prepared for the next Olympic Games 2020 Tokyo		JOURNAL OF SPORTS MEDICINE AND PHYSICAL FITNESS	Silva, MRG; Paiva, T; Silva, HH		2019				10.23736/S0022-4707.18.08894-1
The Elite Sport and Christianity Debate: Shifting Focus from Normative Values to the Conscious Disregard for Health		JOURNAL OF RELIGION & HEALTH	Sinden, JL		2013				10.1007/s10943-012-9595-8
The elite young athlete: strategies to ensure physical and emotional health		OPEN ACCESS JOURNAL OF SPORTS MEDICINE	Sabato, TM; Walch, TJ; Caine, DJ		2016				10.2147/OAJSM.S96821
The extent to which breakfast covers the morning energy expenditure of adolescents with varying levels of physical activity		EUROPEAN JOURNAL OF CLINICAL NUTRITION	Vermorel, M; Bitar, A; Vernet, J; Verdier, E; Coudert, J		2003				10.1038/sj.ejcn.1601546
The female athlete triad - Causes, diagnosis, and treatment		PHYSICIAN AND SPORTSMEDICINE	Smith, AD		1996				10.3810/psm.1996.07.1407
The Female Athlete Triad and Endothelial Dysfunction		PM&R	Lanser, EM; Zach, KN; Hoch, AZ		2011				10.1016/j.pmrj.2010.12.024
The female athlete triad exists in both elite athletes and controls		MEDICINE AND SCIENCE IN SPORTS AND EXERCISE	Torstveit, MK; Sundgot-Borgen, J		2005				10.1249/01.mss.0000177678.73041.38
The Importance of Vitamins for Soccer Players		INTERNATIONAL JOURNAL FOR VITAMIN AND NUTRITION RESEARCH	Eskici, G		2015				10.1024/0300-9831/a000245
The LEAF questionnaire is a good screening tool for the identification of the Female Athlete Triad/Relative Energy Deficiency in Sport among young football players		PEERJ	Luszczki, E; Jagielski, P; Bartosiewicz, A; Kuchciak, M; Deren, K; Stolarczyk, A; Pakosz, P; Oleksy, L		2021				10.7717/peerj.12118
The meaning of compulsive exercise in women with anorexia nervosa: An interpretative phenomenological analysis		MENTAL HEALTH AND PHYSICAL ACTIVITY	Kolnes, LJ; Rodriguez-Morales, L		2016				10.1016/j.mhpa.2015.12.002
The mental health of Australian elite athletes		JOURNAL OF SCIENCE AND MEDICINE IN SPORT	Gulliver, A; Griffiths, KM; Mackinnon, A; Batterham, PJ; Stanimirovic, R		2015				10.1016/j.jsams.2014.04.006
The mental health of elite athletes in developing nations of the greater Oceania region		AUSTRALIAN PSYCHOLOGIST	Neumann, DL; Piatkowski, TM; Moffitt, RL; Minahan, CL		2023				10.1080/00050067.2022.2130027
The Normalization of Emotion and the Disregard of Health Problems in Elite Amateur Sport		JOURNAL OF CLINICAL SPORT PSYCHOLOGY	Sinden, JL		2010				10.1123/jcsp.4.3.241
The Only Constant is Change: Exploring Shifting Relationships in Sport Overconformity through a Narrative Identity Lens		JOURNAL OF SPORT PSYCHOLOGY IN ACTION	Coker-Cranney, AM; Huysmans, Z; Swary, S		2020				10.1080/21520704.2020.1833123
The Preventable Effect of Taekwondo Sport among Cadets and Junior' Bone Mineral Density: DEXA Assessment		CHILDREN-BASEL	Ghazzawi, HA; Amawi, AT; Alduraidi, H; Juweid, M; Alhawari, HH; Al-Abbadi, MA; Alabbadi, AM; AlNemer, LSS		2023				10.3390/children10010170
The Psychological and Physiological Consequences of Low Energy Availability in a Male Combat Sport Athlete		MEDICINE & SCIENCE IN SPORTS & EXERCISE	Langan-Evans, C; Germaine, M; Artukovic, M; Oxborough, DL; Areta, JL; Close, GL; Morton, JP		2021				10.1249/MSS.0000000000002519
The relationship between emotional eating and mindfulness among wrestlers		PROGRESS IN NUTRITION	Sahin, I		2020				10.23751/pn.v22i2-S.10513
The Relationship Between Frontal Brain Asymmetry and Exercise Addiction		JOURNAL OF PSYCHOPHYSIOLOGY	Gapin, J; Etnier, JL; Tucker, D		2009				10.1027/0269-8803.23.3.135
The risk of eating disorders in adolescence and its association with the impact of the sociocultural attitudes towards appearance		INTERNATIONAL CONFERENCE PSIWORLD 2014 - 5TH EDITION	Andreea-Elena, M		2015				10.1016/j.sbspro.2015.03.029
The risk of low energy availability in Chinese elite and recreational female aesthetic sports athletes		JOURNAL OF THE INTERNATIONAL SOCIETY OF SPORTS NUTRITION	Meng, K; Qiu, JQ; Benardot, D; Carr, A; Yi, LY; Wang, JT; Liang, YH		2020				10.1186/s12970-020-00344-x
The Role of Psychologists in Sport Medicine Practice		PEDIATRIC CLINICS OF NORTH AMERICA	Jasser, J; Patel, DR; Beenen, KT		2022				10.1016/j.pcl.2022.05.010
The skfiffold thickness analysis on 342 cyclists		MEDICINA DELLO SPORT	Cellini, M; Soldati, A; Basile, G; Speziale, F; Brunelli, D; Garulli, A; Poletti, G		2003
Thirty years of research on physical activity, mental health, and wellbeing: A scientometric analysis of hotspots and trends		FRONTIERS IN PUBLIC HEALTH	Sabe, M; Chen, CM; Sentissi, O; Deenik, J; Vancampfort, D; Firth, J; Smith, L; Stubbs, B; Rosenbaum, S; Schuch, FB; Solmi, M		2022				10.3389/fpubh.2022.943435
Thyroid Function Decline and Diet in Female High School Long-distance Runners		ACTA MEDICA OKAYAMA	Iwasaki, Y; Miyahara, K; Miyatake, N; Nakatsuka, M		2019
Time-of-Day of Energy Intake Is Associated with Body Fat Percentage in Japanese Female University Rhythmic Gymnasts and Non-Athlete Students		JOURNAL OF NUTRITIONAL SCIENCE AND VITAMINOLOGY	Matsushita, S; Hashizume, M; Kisara, K; Yokoyama, Y; Kotemori, A; Tada, Y; Hida, A; Yoshimura, Y; Ishizaki, S; Kawano, Y		2019				10.3177/jnsv.65.233
Top of the podium, at what cost? injuries in female international elite climbers		FRONTIERS IN SPORTS AND ACTIVE LIVING	Gronhaug, G; Joubert, LM; Saeterbakken, AH; Drum, SN; Nelson, MC		2023				10.3389/fspor.2023.1121831
Total energy expenditure ((H2O)-O-18), physical activity level and milk output of lactating rural Bangladeshi tea workers and nontea workers		EUROPEAN JOURNAL OF CLINICAL NUTRITION	Rosetta, L; Kurpad, A; Mascie-Taylor, CGN; Shetty, PS		2005				10.1038/sj.ejcn.1602134
Towards an Understanding of the Barriers to Good Nutrition for Elite Athletes		INTERNATIONAL JOURNAL OF SPORTS SCIENCE & COACHING	Heaney, S; O'Connor, H; Naughton, G; Gifford, J		2008				10.1260/174795408786238542
Training and physiological characteristics of American and Japanese female track and field athletes		JOURNAL OF SPORTS MEDICINE AND PHYSICAL FITNESS	Tsukahara, Y; Mason, RA; Macznik, A		2022				10.23736/S0022-4707.22.13045-8
Traits of Orthorexia Nervosa and the Determinants of These Behaviors in Elite Athletes		NUTRIENTS	Surala, O; Malczewska-Lenczowska, J; Sadowska, D; Grabowska, I; Bialecka-Debek, A		2020				10.3390/nu12092683
Energetic efficiency, menstrual irregularity, and bone mineral density in elite professional female ballet dancers	Doyle-Lucas AF, Akers JD, Davy BM.	J Dance Med Sci. 2010;14(4):146-54.	Doyle-Lucas AF	J Dance Med Sci	2010	2011-06-28
Energy expenditure and intake during Special Operations Forces field training in a jungle and glacial environment	Johnson CD, Simonson AJ, Darnell ME, DeLany JP, Wohleber MF, Connaboy C.	Appl Physiol Nutr Metab. 2018 Apr;43(4):381-386. doi: 10.1139/apnm-2017-0622. Epub 2017 Nov 16.	Johnson CD	Appl Physiol Nutr Metab	2018	2017-11-18			10.1139/apnm-2017-0622
Energy intake deficit and physical performance at altitude	Fulco CS, Friedlander AL, Muza SR, Rock PB, Robinson S, Lammi E, Baker-Fulco CJ, Lewis SF, Cymerman A.	Aviat Space Environ Med. 2002 Aug;73(8):758-65.	Fulco CS	Aviat Space Environ Med	2002	2002-08-17
Estimation of Skeletal Muscle Mass Relative to Adiposity Improves Prediction of Physical Performance and Incident Disability	Baker JF, Long J, Leonard MB, Harris T, Delmonico MJ, Santanasto A, Satterfield S, Zemel B, Weber DR.	J Gerontol A Biol Sci Med Sci. 2018 Jun 14;73(7):946-952. doi: 10.1093/gerona/glx064.	Baker JF	J Gerontol A Biol Sci Med Sci	2018	2017-09-29	PMC6001879		10.1093/gerona/glx064
Evidence against redox regulation of energy homoeostasis in humans at high altitude	Bailey DM, Ainslie PN, Jackson SK, Richardson RS, Ghatei M.	Clin Sci (Lond). 2004 Dec;107(6):589-600. doi: 10.1042/CS20040085.	Bailey DM	Clin Sci (Lond)	2004	2004-08-28			10.1042/CS20040085
Excess body fat in men decreases plasma fatty acid availability and oxidation during endurance exercise	Mittendorfer B, Fields DA, Klein S.	Am J Physiol Endocrinol Metab. 2004 Mar;286(3):E354-62. doi: 10.1152/ajpendo.00301.2003. Epub 2003 Nov 18.	Mittendorfer B	Am J Physiol Endocrinol Metab	2004	2003-11-20			10.1152/ajpendo.00301.2003
Exercise and postprandial lipemia: effect of continuous compared with intermittent activity patterns	Miyashita M, Burns SF, Stensel DJ.	Am J Clin Nutr. 2006 Jan;83(1):24-9. doi: 10.1093/ajcn/83.1.24.	Miyashita M	Am J Clin Nutr	2006	2006-01-10			10.1093/ajcn/83.1.24
Exploring mechanisms of fatigue during repeated exercise and the dose dependent effects of carbohydrate and protein ingestion: study protocol for a randomised controlled trial	Alghannam AF, Tsintzas K, Thompson D, Bilzon J, Betts JA.	Trials. 2014 Mar 26;15:95. doi: 10.1186/1745-6215-15-95.	Alghannam AF	Trials	2014	2014-03-28	PMC3986903		10.1186/1745-6215-15-95
Factors that assist and hinder efforts towards recovery from eating disorders: A comparison of collegiate female athletes and non-athletes	Arthur-Cameselle JN, Burgos J, Burke J, Cairo J, Colón M, Piña ME.	Eat Disord. 2018 Nov-Dec;26(6):538-555. doi: 10.1080/10640266.2018.1477673. Epub 2018 May 29.	Arthur-Cameselle JN	Eat Disord	2018	2018-05-31			10.1080/10640266.2018.1477673
Female Reproductive, Adrenal, and Metabolic Changes during an Antarctic Traverse	Gifford RM, O'Leary T, Cobb R, Blackadder-Weinstein J, Double R, Wardle SL, Anderson RA, Thake CD, Hattersley J, Imray CHE, Wilson A, Greeves JP, Reynolds RM, Woods DR.	Med Sci Sports Exerc. 2019 Mar;51(3):556-567. doi: 10.1249/MSS.0000000000001803.	Gifford RM	Med Sci Sports Exerc	2019	2018-10-12			10.1249/MSS.0000000000001803
Fitness and lean mass increases during combined training independent of loading order	Schumann M, Küüsmaa M, Newton RU, Sirparanta AI, Syväoja H, Häkkinen A, Häkkinen K.	Med Sci Sports Exerc. 2014 Sep;46(9):1758-68. doi: 10.1249/MSS.0000000000000303.	Schumann M	Med Sci Sports Exerc	2014	2014-02-13			10.1249/MSS.0000000000000303
Fitness instructors' recognition of eating disorders and attendant ethical/liability issues	Manley RS, O'Brien KM, Samuels S.	Eat Disord. 2008 Mar-Apr;16(2):103-16. doi: 10.1080/10640260801887162.	Manley RS	Eat Disord	2008	2008-03-01			10.1080/10640260801887162
Free fatty acid kinetics in the late phase of postexercise recovery: importance of resting fatty acid metabolism and exercise-induced energy deficit	Magkos F, Mohammed BS, Patterson BW, Mittendorfer B.	Metabolism. 2009 Sep;58(9):1248-55. doi: 10.1016/j.metabol.2009.03.023. Epub 2009 Jun 18.	Magkos F	Metabolism	2009	2009-06-09	PMC2728784	NIHMS111989	10.1016/j.metabol.2009.03.023
Ghrelin but not peptide YY is related to change in body weight and energy availability	Scheid JL, De Souza MJ, Leidy HJ, Williams NI.	Med Sci Sports Exerc. 2011 Nov;43(11):2063-71. doi: 10.1249/MSS.0b013e31821e52ab.	Scheid JL	Med Sci Sports Exerc	2011	2011-04-20			10.1249/MSS.0b013e31821e52ab
Health status, physical activity, and orthorexia nervosa: A comparison between exercise science students and business students	Malmborg J, Bremander A, Olsson MC, Bergman S.	Appetite. 2017 Feb 1;109:137-143. doi: 10.1016/j.appet.2016.11.028. Epub 2016 Nov 24.	Malmborg J	Appetite	2017	2016-11-28			10.1016/j.appet.2016.11.028
High school students' body weight control: differences between athletes and non-athletes	Mikulan R, Piko BE.	Coll Antropol. 2012 Mar;36(1):79-86.	Mikulan R	Coll Antropol	2012	2012-07-24
Hospitalized anorexics and resistance training: impact on body composition and psychological well-being. A preliminary study	Szabo CP, Green K.	Eat Weight Disord. 2002 Dec;7(4):293-7. doi: 10.1007/BF03324975.	Szabo CP	Eat Weight Disord	2002	2003-02-18			10.1007/BF03324975
Hypovitaminosis D in Orthopaedic Trauma: Which Guidelines Should Be Followed?	Schiffman B, Summers H, Bernstein M, DiSilvio F, Foyil S, Lack W.	J Orthop Trauma. 2018 Aug;32(8):e295-e299. doi: 10.1097/BOT.0000000000001184.	Schiffman B	J Orthop Trauma	2018	2018-05-09			10.1097/BOT.0000000000001184
Identifying college athletes at risk for pathogenic eating	DePalma MT, Koszewski WM, Romani W, Case JG, Zuiderhof NJ, McCoy PM.	Br J Sports Med. 2002 Feb;36(1):45-50. doi: 10.1136/bjsm.36.1.45.	DePalma MT	Br J Sports Med	2002	2002-02-28	PMC1724440		10.1136/bjsm.36.1.45
Relationships Among Injury and Disordered Eating, Menstrual Dysfunction, and Low Bone Mineral Density in High School Athletes: A Prospective Study		JOURNAL OF ATHLETIC TRAINING	Rauh, MJ; Nichols, JF; Barrack, MT		2010				10.4085/1062-6050-45.3.243
Ultra-Marathon Athletes at Risk for the Female Athlete Triad		SPORTS MEDICINE-OPEN	Folscher, LL; Grant, CC; Fletcher, L; van Rensberg, DCJ		2015				10.1186/s40798-015-0027-7
Understanding female athlete disordered eating and recovery through narrative turning points in autobiographies		PSYCHOLOGY OF SPORT AND EXERCISE	McGannon, KR; McMahon, J		2019				10.1016/j.psychsport.2018.09.003
Use of the preparticipation physical examination form to screen for the female athlete triad in Canadian Interuniversity Sport universities		CLINICAL JOURNAL OF SPORT MEDICINE	Rumball, JS; Lebrun, CM		2005				10.1097/01.jsm.0000179136.69598.37
Usefulness of Reflection Scanning in Determining Whole-Body Composition in Broadly Built Individuals Using Dual-Energy X-ray Absorptiometry		JOURNAL OF CLINICAL DENSITOMETRY	Moco, AV; Matias, CN; Santos, DA; Rocha, PM; Minderico, CS; Cyrino, ES; Sardinha, LB; Silva, AM		2019				10.1016/j.jocd.2018.03.007
Validation of a General and Sports Nutrition Knowledge Questionnaire in Italian Early Adolescents		NUTRIENTS	Rosi, A; Ferraris, C; Guglielmetti, M; Meroni, E; Charron, M; Menta, R; Manini, F; Di Gioia, V; Martini, D; Erba, D		2020				10.3390/nu12103121
Validation of a Spanish-Language Version of the Weight Pressures in Sport Scale for Male Athletes		JOURNAL OF CLINICAL SPORT PSYCHOLOGY	Teixidor-Batlle, C; Vall-llovera, CV; Reel, JJ; Andres, A		2020				10.1123/jcsp.2018-0089
Validation of the French version of the Sociocultural Attitudes Towards Appearance Scale-3 (SATAQ-3)		ENCEPHALE-REVUE DE PSYCHIATRIE CLINIQUE BIOLOGIQUE ET THERAPEUTIQUE	Rousseau, A; Valls, M; Chabrol, H		2010				10.1016/j.encep.2008.03.013
Validity Evidence for Eating Attitudes Test Scores in a Sample of Female College Athletes		MEASUREMENT IN PHYSICAL EDUCATION AND EXERCISE SCIENCE	Doninger, GL; Enders, CK; Burnett, KF		2005				10.1207/s15327841mpee0901_3
Value of sports pre-participation examination in health care for adolescents		MEDICAL SCIENCE MONITOR	Greydanus, DE; Patel, DR; Luckstead, EF; Pratt, HD		2004
VARIATIONS OF NIACIN CONTENT WITH REGARD TO CARBOHYDRATES IN ENERGY-RICH DIETS OF ELITE EUROPEAN ATHLETES AND THEIR RELATION WITH DIETARY RDA		JOURNAL OF ELEMENTOLOGY	Majewski, M; Kozlowska, A; Thoene, M; Lebiedzinska, A		2016				10.5601/jelem.2015.20.4.921
Vegetarian diets - Nutritional considerations for athletes		SPORTS MEDICINE	Venderley, AM; Campbell, WW		2006				10.2165/00007256-200636040-00002
The evaluation of bone mineral density based on nutritional status, age, and anthropometric parameters in elderly women	Ozeraitiene V, Būtenaite V.	Medicina (Kaunas). 2006;42(10):836-42.	Ozeraitiene V	Medicina (Kaunas)	2006	2006-11-09
The Female Athlete Triad: A Comparison of Knowledge and Risk in Adolescent and Young Adult Figure Skaters, Dancers, and Runners	Tosi M, Maslyanskaya S, Dodson NA, Coupey SM.	J Pediatr Adolesc Gynecol. 2019 Apr;32(2):165-169. doi: 10.1016/j.jpag.2018.10.007. Epub 2018 Nov 2.	Tosi M	J Pediatr Adolesc Gynecol	2019	2018-11-06			10.1016/j.jpag.2018.10.007
The female athlete triad: are elite athletes at increased risk?	Torstveit MK, Sundgot-Borgen J.	Med Sci Sports Exerc. 2005 Feb;37(2):184-93. doi: 10.1249/01.mss.0000152677.60545.3a.	Torstveit MK	Med Sci Sports Exerc	2005	2005-02-05			10.1249/01.mss.0000152677.60545.3a
The Frailty Instrument for primary care of the Survey of Health, Ageing and Retirement in Europe predicts mortality similarly to a frailty index based on comprehensive geriatric assessment	Romero-Ortuno R.	Geriatr Gerontol Int. 2013 Apr;13(2):497-504. doi: 10.1111/j.1447-0594.2012.00948.x. Epub 2012 Sep 19.	Romero-Ortuno R	Geriatr Gerontol Int	2013	2012-09-22	PMC3530023	NIHMS401940	10.1111/j.1447-0594.2012.00948.x
The Impact of Low Energy Availability on Nonexercise Activity Thermogenesis and Physical Activity Behavior in Recreationally Trained Adults	Martin A, Hofmann H, Drenowatz C, Wallmann-Sperlich B, Sperlich B, Koehler K.	Int J Sport Nutr Exerc Metab. 2021 Jul 1;31(4):329-336. doi: 10.1123/ijsnem.2021-0029. Epub 2021 May 21.	Martin A	Int J Sport Nutr Exerc Metab	2021	2021-05-22			10.1123/ijsnem.2021-0029
The LEAF questionnaire: a screening tool for the identification of female athletes at risk for the female athlete triad	Melin A, Tornberg AB, Skouby S, Faber J, Ritz C, Sjödin A, Sundgot-Borgen J.	Br J Sports Med. 2014 Apr;48(7):540-5. doi: 10.1136/bjsports-2013-093240. Epub 2014 Feb 21.	Melin A	Br J Sports Med	2014	2014-02-25			10.1136/bjsports-2013-093240
2014 Female Athlete Triad Coalition Consensus Statement on Treatment and Return to Play of the Female Athlete Triad		CURRENT SPORTS MEDICINE REPORTS	Joy, E; De Souza, MJ; Nattiv, A; Misra, M; Williams, NI; Mallinson, RJ; Gibbs, JC; Olmsted, M; Goolsby, M; Matheson, G; Barrack, M; Burke, L; Drinkwater, B; Lebrun, C; Loucks, AB; Mountjoy, M; Nichols, J; Borgen, JS		2014				10.1249/JSR.0000000000000077
2014 Female Athlete Triad Coalition Consensus Statement on Treatment and Return to Play of the Female Athlete Triad: 1st International Conference Held in San Francisco, CA, May 2012, and 2nd International Conference Held in Indianapolis, IN, May 2013		CLINICAL JOURNAL OF SPORT MEDICINE	De Souza, MJ; Nattiv, A; Joy, E; Misra, M; Williams, NI; Mallinson, RJ; Gibbs, JC; Olmsted, M; Goolsby, M; Matheson, G		2014				10.1097/JSM.0000000000000085
2014 Female Athlete Triad Coalition Consensus Statement on Treatment and Return to Play of the Female Athlete Triad: 1st International Conference held in San Francisco, California, May 2012 and 2nd International Conference held in Indianapolis, Indiana, May 2013		BRITISH JOURNAL OF SPORTS MEDICINE	De Souza, MJ; Nattiv, A; Joy, E; Misra, M; Williams, NI; Mallinson, RJ; Gibbs, JC; Olmsted, M; Goolsby, M; Matheson, G		2014				10.1136/bjsports-2013-093218
Actual Nutrition and Dietary Supplementation in Lithuanian Elite Athletes		MEDICINA-LITHUANIA	Baranauskas, M; Jablonskiene, V; Abaravicius, JA; Stukas, R		2020				10.3390/medicina56050247
Assessing the Validity of the Weight Pressures in Sport Scale for Male Athletes		PSYCHOLOGY OF MEN & MASCULINITIES	Galli, N; Petrie, TA; Reel, JJ; Chatterton, JM; Baghurst, TM		2014				10.1037/a0031762
Assessment of Nutrient Status in Athletes and the Need for Supplementation		INTERNATIONAL JOURNAL OF SPORT NUTRITION AND EXERCISE METABOLISM	Larson-Meyer, DE; Woolf, K; Burke, L		2018				10.1123/ijsnem.2017-0338
Carbohydrate mouth rinsing does not affect 6-min walk test performance and blood glucose responses in older adults		EUROPEAN JOURNAL OF APPLIED PHYSIOLOGY	Evans, ES; Brophy, T; Braswell, MR; Boyle, J; Harris, GK; Watkins, RH; Bailey, SP		2021				10.1007/s00421-021-04753-x
Carbohydrate-electrolyte feedings and 1h time trial cycling performance		INTERNATIONAL JOURNAL OF SPORT NUTRITION AND EXERCISE METABOLISM	Desbrow, B; Anderson, S; Barrett, J; Rao, E; Hargreaves, M		2004				10.1123/ijsnem.14.5.541
Carbohydrates for training and competition		JOURNAL OF SPORTS SCIENCES	Burke, LM; Hawley, JA; Wong, SHS; Jeukendrup, AE		2011				10.1080/02640414.2011.585473
Carbohydrates, Physical Training, and Sport Performance		STRENGTH AND CONDITIONING JOURNAL	Wildman, R; Kerksick, C; Campbell, B		2010				10.1519/SSC.0b013e3181bdb161
Cardiometabolic health profile of young girls with aesthetic professions		BMC WOMENS HEALTH	Lisboa, SC; Vieira, A; Teodoro, JL; Costa, R; Boeno, FP; Farinha, J; Bracht, CG; Reischak-Oliveira, A; Cunha, GD		2022				10.1186/s12905-022-01599-z
Care of the College Student		AMERICAN FAMILY PHYSICIAN	Unwin, BK; Goodie, J; Reamy, BV; Quinlan, J		2013
Carnitine and sports medicine: Use or abuse?		CARNITINE: THE SCIENCE BEHIND A CONDITIONALLY ESSENTIAL NUTRIENT	Brass, EP		2004				10.1196/annals.1320.006
Carnitine deficiency disorders in children		CARNITINE: THE SCIENCE BEHIND A CONDITIONALLY ESSENTIAL NUTRIENT	Stanley, CA		2004				10.1196/annals.1320.004
Effects of Sport Pressures on Female Collegiate Athletes: A Preliminary Longitudinal Investigation		SPORT EXERCISE AND PERFORMANCE PSYCHOLOGY	Anderson, CM; Petrie, TA; Neumann, CS		2012				10.1037/a0026587
Efficacy of soft palatal augmentation prosthesis for oral functional rehabilitation in patients with dysarthria and dysphagia: a protocol for a randomised controlled trial		BMJ OPEN	Yokoyama, T; Mukai, T; Kodama, N; Takao, K; Hiraoka, T; Arai, N; Yano, J; Nagatsuka, H; Manda, Y; Hanayama, K; Minagi, S		2022				10.1136/bmjopen-2021-060040
Elimination of cardiac arrhythmias using oral taurine with L-arginine with case histories: Hypothesis for nitric oxide stabilization of the sinus node		MEDICAL HYPOTHESES	Eby, G; Halcomb, WW		2006				10.1016/j.mehy.2006.04.055
Elite athlete immunology: Importance of nutrition		INTERNATIONAL JOURNAL OF SPORTS MEDICINE	Gleeson, M; Bishop, NC		2000
Elite lean athletes at sports high schools face multiple risks for mental health concerns and are in need of psychosocial support		PLOS ONE	Lundqvist, C; Schary, DP; Eklof, E; Zand, S; Jacobsson, J		2023				10.1371/journal.pone.0284725
ENERGY AND MACRONUTRIENT INTAKE IN FEMALE ATHLETES		NUTRICION HOSPITALARIA	Asencio, LB; Garcia-Galbis, MR		2015				10.3305/nh.2015.32.5.9280
Energy Availability Is Associated With Luteinizing Hormone Pulse Frequency and Induction of Luteal Phase Defects		JOURNAL OF CLINICAL ENDOCRINOLOGY & METABOLISM	Koltun, KJ; De Souza, MJ; Scheid, JL; Williams, NI		2020				10.1210/clinem/dgz030
Energy Availability of Female Varsity Volleyball Players		INTERNATIONAL JOURNAL OF SPORT NUTRITION AND EXERCISE METABOLISM	Woodruff, SJ; Meloche, RD		2013				10.1123/ijsnem.23.1.24
Energy Availability With or Without Eating Disorder Risk in Collegiate Female Athletes and Performing Artists		JOURNAL OF ATHLETIC TRAINING	Torres-McGehee, TM; Emerson, DM; Pritchett, K; Moore, EM; Smith, AB; Uriegas, NA		2021				10.4085/JAT0502-20
Energy availability, menstrual dysfunction and bone health in sports; an overwiew of the female athlete triad		NUTRICION HOSPITALARIA	Marquez, S; Molinero, O		2013				10.3305/nh.2013.28.4.6542
Energy balance and body composition in sports and exercise		JOURNAL OF SPORTS SCIENCES	Loucks, AB		2004				10.1080/0264041031000140518
Energy balance and energy availability of female basketball players during the preparation period		JOURNAL OF THE AMERICAN NUTRITION ASSOCIATION	Cetiner-Oksin, B; Guzel, Y; Aktitiz, S; Kosar, SN; Turnagol, HH		2023				10.1080/27697061.2023.2183432
Energy balance and reproductive function in active women		CANADIAN JOURNAL OF APPLIED PHYSIOLOGY-REVUE CANADIENNE DE PHYSIOLOGIE APPLIQUEE	Harber, VJ		2004				10.1139/h04-005
Energy balance in weight stable athletes with and without menstrual disorders		SCANDINAVIAN JOURNAL OF MEDICINE & SCIENCE IN SPORTS	Tomten, SE; Hostmark, AT		2006				10.1111/j.1600-0838.2005.00451.x
Energy Deficiency in Soldiers: The Risk of the Athlete Triad and Relative Energy Deficiency in Sport Syndromes in the Military		FRONTIERS IN NUTRITION	O'Leary, TJ; Wardle, SL; Greeves, JP		2020				10.3389/fnut.2020.00142
Energy Deficiency, Menstrual Disturbances, and Low Bone Mass: What Do Exercising Australian Women Know About the Female Athlete Triad?		INTERNATIONAL JOURNAL OF SPORT NUTRITION AND EXERCISE METABOLISM	Miller, SM; Kukuljan, S; Turner, AI; van der Pligt, P; Ducher, G		2012				10.1123/ijsnem.22.2.131
Energy Intake Deficiency Promotes Bone Resorption and Energy Metabolism Suppression in Japanese Male Endurance Runners: A Pilot Study		AMERICAN JOURNAL OF MENS HEALTH	Taguchi, M; Moto, K; Lee, SY; Torii, S; Hongu, N		2020				10.1177/1557988320905251
Ephedrine abuse among 36 female weightlifters		AMERICAN JOURNAL ON ADDICTIONS	Gruber, AJ; Pope, HG		1998
EQUATION FOR EATING DISORDER RISK BEHAVIORS IN FEMALE ATHLETES		REVISTA BRASILEIRA DE MEDICINA DO ESPORTE	Fortes, LD; Ferreira, MEC; de Oliveira, SMF; Florese, L; Almeida, SS		2020				10.1590/1517-869220202606153892
ERGOGENIC AIDS IN TRAINING: WHAT CAN IT HELP?		ADVANCES IN STRENGTH AND CONDITIONING RESEARCH	Perrey, S		2009
Evaluation of a screening test for female college athletes with eating disorders and disordered eating		JOURNAL OF ATHLETIC TRAINING	Nagel, DL; Black, DR; Leverenz, LJ; Coster, DC		2000
Evaluation of female athlete triad and gynecological complaints in young Turkish female athletes		CLINICAL AND EXPERIMENTAL OBSTETRICS & GYNECOLOGY	Hasdemir, PS; Oral, O; Calik, E; Ulusoy, M; Varol, R; Ozcakir, HT		2016
Evaluation of nutritional status and energy expenditure in athletes		NUTRICION HOSPITALARIA	Mielgo-Ayuso, J; Maroto-Sanchez, B; Luzardo-Socorro, R; Palacios, G; Gil-Antunano, NP; Gonzalez-Gross, M		2015				10.3305/nh.2015.31.sup3.8770
Evaluation of orthorexia, muscular dysmorphia and levels of physical fitness in university recreational sportsmen		RBNE-REVISTA BRASILEIRA DE NUTRICAO ESPORTIVA	Tocchetto, BF; Caporal, GC; Schons, P; Alves, FD; Antunes, L; Cadore, EL; de Souza, CG		2018
Evaluation of pre-training feed consumption by society football players		REVISTA BRASILEIRA DE FUTSAL E FUTEBOL	Cavali, A; Scalambrini, B; de Carvalho, CE; Silva, LA; Borges, KDA; Alvarenga, ML		2018
Evaluation of the eating attitude of handball players		PROGRESS IN NUTRITION	Samar, E; Unaldi, GT		2021				10.23751/pn.v23iS1.11585
EVERYDAY EATING BEHAVIOR AND MENSTRUAL FUNCTION IN YOUNG-WOMEN		FERTILITY AND STERILITY	SCHWEIGER, U; TUSCHL, RJ; PLATTE, P; BROOCKS, A; LAESSLE, RG; PIRKE, KM		1992
EVIDENCE FOR A REDUCTION OF GROWTH-POTENTIAL IN ADOLESCENT FEMALE GYMNASTS		JOURNAL OF PEDIATRICS	THEINTZ, GE; HOWALD, H; WEISS, U; SIZONENKO, PC		1993				10.1016/S0022-3476(06)80139-3
Evidence of a cumulative effect for risk factors predicting low bone mass among male adolescent athletes		BRITISH JOURNAL OF SPORTS MEDICINE	Barrack, MT; Fredericson, M; Tenforde, AS; Nattiv, A		2017				10.1136/bjsports-2016-096698
Examination of Athlete Triad Symptoms Among Endurance-Trained Male Athletes: A Field Study		FRONTIERS IN NUTRITION	Moore, EM; Drenowatz, C; Stodden, DF; Pritchett, K; Brodrick, TC; Williams, BT; Goins, JM; Torres-McGehee, TM		2021				10.3389/fnut.2021.737777
Examination of Eating Attitudes of Universities' Sports Department Students In Terms of Individual and Team Sports		INTERNATIONAL JOURNAL OF APPLIED EXERCISE PHYSIOLOGY	Pamuk, O; Makaraci, Y; Ozer, O; Soslu, R		2020
Examination of eating disorder risk among university marching band artists		JOURNAL OF EATING DISORDERS	Uriegas, NA; Emerson, DM; Smith, AB; Kelly, MR; Torres-McGehee, TM		2021				10.1186/s40337-021-00388-7
Examination of the Prevalence of Female Athlete Triad Components among Competitive Cheerleaders		INTERNATIONAL JOURNAL OF ENVIRONMENTAL RESEARCH AND PUBLIC HEALTH	Smith, AB; Gay, JL; Arent, SM; Sarzynski, MA; Emerson, DM; Torres-McGehee, TM		2022				10.3390/ijerph19031375
Food First but Not Always Food Only: Recommendations for Using Dietary Supplements in Sport		INTERNATIONAL JOURNAL OF SPORT NUTRITION AND EXERCISE METABOLISM	Close, GL; Kasper, AM; Walsh, NP; Maughan, RJ		2022				10.1123/ijsnem.2021-0335
Guide to over-the-counter sports supplements for athletes		INTERNATIONAL SPORTMED JOURNAL	Baume, N; Hellemans, I; Saugy, M		2007
Importance of meal first strategy and effective situations of supplement use in elite athletes: Japan high performance sport center position stand		FRONTIERS IN SPORTS AND ACTIVE LIVING	Yasuda, J; Myoenzono, K; Takai, E; Toguchi, M; Tsunezumi, S; Kondo, C; Kaizaki, A; Ode, S; Ohno, H; Namma-Motonaga, K; Kamei, A		2023				10.3389/fspor.2023.1188224
Iron and Enhanced Performance in Adolescents		AMERICAN JOURNAL OF LIFESTYLE MEDICINE	Volpe, SL		2010				10.1177/1559827610368781
Iron and the endurance athlete		APPLIED PHYSIOLOGY NUTRITION AND METABOLISM	Hinton, PS		2014				10.1139/apnm-2014-0147
Iron deficiency anemia in sports and preventive dietetic and nutrition interventions		REVISTA ESPANOLA DE NUTRICION HUMANA Y DIETETICA	Urdampilleta, A; Martinez-Sanz, JM; Mielgo-Ayuso, J		2013				10.14306/renhyd.17.4.16
Iron Metabolism: Interactions with Energy and Carbohydrate Availability		NUTRIENTS	McKay, AKA; Pyne, DB; Burke, LM; Peeling, P		2020				10.3390/nu12123692
Iron Nutrition and the Female Athlete: Countermeasures for the Prevention of Poor Iron Status		JOURNAL OF EVIDENCE-BASED INTEGRATIVE MEDICINE	Bass, LJ; McClung, JP		2011				10.1177/2156587211401747
Iron status in elite young athletes: gender-dependent influences of diet and exercise		EUROPEAN JOURNAL OF APPLIED PHYSIOLOGY	Koehler, K; Braun, H; Achtzehn, S; Hildebrand, U; Predel, HG; Mester, J; Schanzer, W		2012				10.1007/s00421-011-2002-4
IRON STATUS OF ACTIVE WOMEN AND THE EFFECT OF RUNNING A MARATHON ON BOWEL FUNCTION AND GASTROINTESTINAL BLOOD-LOSS		INTERNATIONAL JOURNAL OF SPORTS MEDICINE	LAMPE, JW; SLAVIN, JL; APPLE, FS		1991				10.1055/s-2007-1024663
IS THERE ENERGY-CONSERVATION IN AMENORRHEIC COMPARED WITH EUMENORRHEIC DISTANCE RUNNERS		JOURNAL OF APPLIED PHYSIOLOGY	WILMORE, JH; WAMBSGANS, KC; BRENNER, M; BROEDER, CE; PAIJMANS, I; VOLPE, JA; WILMORE, KM		1992				10.1152/jappl.1992.72.1.15
Ketone bodies and endurance performance. What about in 2019?		SCIENCE & SPORTS	Bigard, X		2019				10.1016/j.scispo.2019.10.002
Ketone Bodies and Exercise Performance: The Next Magic Bullet or Merely Hype?		SPORTS MEDICINE	Pinckaers, PJM; Churchward-Venne, TA; Bailey, D; Loon, LJC		2017				10.1007/s40279-016-0577-y
Key Nutritional Considerations for Youth Winter Sports Athletes to Optimize Growth, Maturation and Sporting Development		FRONTIERS IN SPORTS AND ACTIVE LIVING	Hannon, MP; Flueck, JL; Gremeaux, V; Place, N; Kayser, B; Donnelly, C		2021				10.3389/fspor.2021.599118
Knowledge of the Female Athlete Triad, and Prevalence of Triad Risk Factors among Female High School Athletes and their Coaches		JOURNAL OF PEDIATRIC AND ADOLESCENT GYNECOLOGY	Brown, KN; Wengreen, HJ; Beals, KA		2014				10.1016/j.jpag.2013.11.014
Knowledge, nutrition and coaching pedagogy: a perspective from female Brazilian Olympic gymnasts		SPORT EDUCATION AND SOCIETY	Stewart, C; Schiavon, LM; Bellotto, ML		2017				10.1080/13573322.2015.1046428
Magnesium and Vitamin D Supplementation on Exercise Performance		TRANSLATIONAL JOURNAL OF THE AMERICAN COLLEGE OF SPORTS MEDICINE	Hunt, G; Sukumar, D; Volpe, SL		2021				10.1249/TJX.0000000000000179
Micronutrient deficiency in athletes and inefficiency of supplementation: Is low energy availability a culprit?		PHARMANUTRITION	Jordan, SL; Albracht-Schulte, K; Robert-McComb, JJ		2020				10.1016/j.phanu.2020.100229
Micronutrient deficiency in the diets of para-athletes participating in a sports scholarship program		NUTRITION	Sasaki, CAL; da Costa, THM		2021				10.1016/j.nut.2020.110992
Micronutrients and exercise: Anti-oxidants and minerals		JOURNAL OF SPORTS SCIENCES	CLARKSON, PM		1995				10.1080/02640419508732272
Monitoring Energy Expenditure Using a Multi-Sensor Device Applications and Limitations of the SenseWear Armband in Athletic Populations		FRONTIERS IN PHYSIOLOGY	Koehler, K; Drenowatz, C		2017				10.3389/fphys.2017.00983
Mood response after two weeks of rapid weight reduction in judokas		ARCHIVES OF BUDO	Fortes, LS; Lira, HAAS; Andrade, J; Oliveira, SFM; Paes, PP; Vianna, JM; Vieira, LF		2018
More Energy with Protein Shakes & Co? Nutritional Supplements and their Use in Sports		AKTUELLE ERNAHRUNGSMEDIZIN	Mosler, S		2016				10.1055/s-0042-102719
Mutual Interactions among Exercise, Sport Supplements and Microbiota		NUTRIENTS	Zeppa, SD; Agostini, D; Gervasi, M; Annibalini, G; Amatori, S; Ferrini, F; Sisti, D; Piccoli, G; Barbieri, E; Sestili, P; Stocchi, V		2020				10.3390/nu12010017
Nutritional strategies for promoting fat utilization and delaying the onset of fatigue during prolonged exercise		JOURNAL OF SPORTS SCIENCES	Lambert, EV; Hawley, JA; Goedecke, J; Noakes, TD; Dennis, SC		1997
Nutritional strategies to minimise exercise-induced immunosuppression in athletes		CANADIAN JOURNAL OF APPLIED PHYSIOLOGY-REVUE CANADIENNE DE PHYSIOLOGIE APPLIQUEE	Gleeson, M; Lancaster, GI; Bishop, NC		2001				10.1139/h2001-039
Nutritional Strategies to Modulate the Adaptive Response to Endurance Training		NUTRITIONAL COACHING STRATEGY TO MODULATE TRAINING EFFICIENCY	Hawley, JA		2013				10.1159/000345813
Referred use of alimentary supplement for mountain runners		RBNE-REVISTA BRASILEIRA DE NUTRICAO ESPORTIVA	de Patrocinio, DL; Soares, FT; Wasch, N; Rougemont, FC; Wassmansdorf, R; Ribas, MR		2017
Comparison of Factors Associated with Disordered Eating between Male and Female Malaysian University Students	Chin YS, Appukutty M, Kagawa M, Gan WY, Wong JE, Poh BK, Mohd Shariff Z, Mohd Taib MN.	Nutrients. 2020 Jan 25;12(2):318. doi: 10.3390/nu12020318.	Chin YS	Nutrients	2020	2020-01-30	PMC7071321		10.3390/nu12020318
Comparison of Female Athlete Triad Coalition and RED-S risk assessment tools	Koltun KJ, Strock NCA, Southmayd EA, Oneglia AP, Williams NI, De Souza MJ.	J Sports Sci. 2019 Nov;37(21):2433-2442. doi: 10.1080/02640414.2019.1640551. Epub 2019 Jul 11.	Koltun KJ	J Sports Sci	2019	2019-07-13			10.1080/02640414.2019.1640551
Compensatory Changes in Energy Balance Regulation over One Athletic Season	Silva AM, Matias CN, Santos DA, Thomas D, Bosy-Westphal A, MüLLER MJ, Heymsfield SB, Sardinha LB.	Med Sci Sports Exerc. 2017 Jun;49(6):1229-1235. doi: 10.1249/MSS.0000000000001216.	Silva AM	Med Sci Sports Exerc	2017	2017-01-26			10.1249/MSS.0000000000001216
Disordered eating among a multi-racial/ethnic sample of female high-school athletes	Pernick Y, Nichols JF, Rauh MJ, Kern M, Ji M, Lawson MJ, Wilfley D.	J Adolesc Health. 2006 Jun;38(6):689-95. doi: 10.1016/j.jadohealth.2005.07.003.	Pernick Y	J Adolesc Health	2006	2006-05-30			10.1016/j.jadohealth.2005.07.003
Disordered eating in female collegiate athletes and collegiate females in an advanced program of study: a preliminary investigation	Ashley CD, Smith JF, Robinson JB, Richardson MT.	Int J Sport Nutr. 1996 Dec;6(4):391-401. doi: 10.1123/ijsn.6.4.391.	Ashley CD	Int J Sport Nutr	1996	1996-12-01			10.1123/ijsn.6.4.391
Disordered eating in Japanese and Chinese female runners, rhythmic gymnasts and gymnasts	Okano G, Holmes RA, Mu Z, Yang P, Lin Z, Nakai Y.	Int J Sports Med. 2005 Jul-Aug;26(6):486-91. doi: 10.1055/s-2004-821058.	Okano G	Int J Sports Med	2005	2005-07-23			10.1055/s-2004-821058
Disordered eating, menstrual irregularity, and bone mineral density in female runners	Cobb KL, Bachrach LK, Greendale G, Marcus R, Neer RM, Nieves J, Sowers MF, Brown BW Jr, Gopalakrishnan G, Luetters C, Tanner HK, Ward B, Kelsey JL.	Med Sci Sports Exerc. 2003 May;35(5):711-9. doi: 10.1249/01.MSS.0000064935.68277.E7.	Cobb KL	Med Sci Sports Exerc	2003	2003-05-17			10.1249/01.MSS.0000064935.68277.E7
Do Triathletes Periodize Their Diet and Do Their Mineral Content, Body Composition and Aerobic Capacity Change during Training and Competition Periods?	Durkalec-Michalski K, Główka N, Nowaczyk PM, Laszczak A, Gogojewicz A, Suliburska J.	Nutrients. 2022 Dec 20;15(1):6. doi: 10.3390/nu15010006.	Durkalec-Michalski K	Nutrients	2022	2023-01-08	PMC9824709		10.3390/nu15010006
Eating behavior and reasons for exercise among competitive collegiate male athletes	Gorrell S, Nagata JM, Hill KB, Carlson JL, Shain AF, Wilson J, Alix Timko C, Hardy KK, Lock J, Peebles R.	Eat Weight Disord. 2021 Feb;26(1):75-83. doi: 10.1007/s40519-019-00819-0. Epub 2019 Nov 28.	Gorrell S	Eat Weight Disord	2021	2019-11-30	PMC7253316	NIHMS1544908	10.1007/s40519-019-00819-0
Eating behaviours in youths: A comparison between female and male athletes and non-athletes	Fortes Lde S, Kakeshita IS, Almeida SS, Gomes AR, Ferreira ME.	Scand J Med Sci Sports. 2014 Feb;24(1):e62-8. doi: 10.1111/sms.12098. Epub 2013 Jul 25.	Fortes Lde S	Scand J Med Sci Sports	2014	2013-07-30			10.1111/sms.12098
Eating-disordered behaviors and personality characteristics of high school athletes and nonathletes	Fulkerson JA, Keel PK, Leon GR, Dorr T.	Int J Eat Disord. 1999 Jul;26(1):73-9. doi: 10.1002/(sici)1098-108x(199907)26:1<73::aid-eat9>3.0.co;2-f.	Fulkerson JA	Int J Eat Disord	1999	1999-06-01			10.1002/(sici)1098-108x(199907)26:1<73::aid-eat9>3.0.co;2-f
Eating, weight, and dieting disturbances in male and female lightweight and heavyweight rowers	Sykora C, Grilo CM, Wilfley DE, Brownell KD.	Int J Eat Disord. 1993 Sep;14(2):203-11. doi: 10.1002/1098-108x(199309)14:2<203::aid-eat2260140210>3.0.co;2-v.	Sykora C	Int J Eat Disord	1993	1993-09-01			10.1002/1098-108x(199309)14:2<203::aid-eat2260140210>3.0.co;2-v
Body fat in children and adolescents participating in organized sports: Descriptive epidemiological study of 6048 Latvian athletes		SCANDINAVIAN JOURNAL OF PUBLIC HEALTH	Kalnina, L; Sauka, M; Timpka, T; Dahlstrom, O; Nylander, E; Selga, G; Ligere, R; Karklina, H; Priedite, IS; Larins, V		2015				10.1177/1403494815581696
Changes in Energy Expenditure, Dietary Intake, and Energy Availability Across an Entire Collegiate Women's Basketball Season		JOURNAL OF STRENGTH AND CONDITIONING RESEARCH	Zanders, BR; Currier, BS; Harty, PS; Zabriskie, HA; Smith, CR; Stecker, RA; Richmond, SR; Jagim, AR; Kerksick, CM		2021				10.1519/JSC.0000000000002783
Characteristics of the Female Athlete Triad in collegiate cross-country runners		JOURNAL OF AMERICAN COLLEGE HEALTH	Thompson, SH		2007				10.3200/JACH.56.2.129-136
Characterization, dietary habits and nutritional intake of omnivorous, lacto-ovo vegetarian and vegan runners - a pilot study		BMC NUTRITION	Nebl, J; Schuchardt, JP; Wasserfurth, P; Haufe, S; Eigendorf, J; Tegtbur, U; Hahn, A		2019				10.1186/s40795-019-0313-8
Chronic Low or High Nutrient Intake and Myokine Levels		NUTRIENTS	Sierra, APR; Fontes, AA; Paz, IA; de Sousa, CAZ; Manoel, LAD; de Menezes, DC; Rocha, VA; Barbeiro, HV; de Souza, HP; Cury-Boaventura, MF		2023				10.3390/nu15010153
Clinical Considerations for the Child and Adolescent Athlete		SPORTS NUTRITION NEEDS FOR CHILD AND ADOLESCENT ATHLETES	Brown, J; Jimenez, EY; Conn, CA; Mermier, CM		2016
Comparisons Between Serum Levels of Hepcidin and Leptin in Male College-Level Endurance Runners and Sprinters		FRONTIERS IN NUTRITION	Nirengi, S; Taniguchi, H; Ishibashi, A; Fujibayashi, M; Akiyama, N; Kotani, K; Ishihara, K; Sakane, N		2021				10.3389/fnut.2021.657789
Creatine: Endogenous metabolite, dietary, and therapeutic supplement		ANNUAL REVIEW OF NUTRITION	Brosnan, JT; Brosnan, ME		2007				10.1146/annurev.nutr.27.061406.093621
DESCRIPTIVE STUDY OF EATING DISORDERS AND SELF-CONCEPT IN BODYBUILDING		REVISTA IBEROAMERICANA DE PSICOLOGIA DEL EJERCICIO Y EL DEPORTE	Castro-Lopez, R; Cachon, J; Valdivia-Moral, P; Zagalaz, ML		2015
Food Choice Decisions of Collegiate Division I Athletes: A Qualitative Exploratory Study		NUTRIENTS	Eck, K; Byrd-Bredbenner, C		2021				10.3390/nu13072322
HEALTH-EFFECTS OF RECREATIONAL RUNNING IN WOMEN - SOME EPIDEMIOLOGIC AND PREVENTIVE ASPECTS		SPORTS MEDICINE	MARTI, B		1991				10.2165/00007256-199111010-00003
Is there a rationale for the use of creatine either as nutritional supplementation or drug administration in humans participating in a sport?		PHARMACOLOGICAL RESEARCH	Benzi, G		2000				10.1006/phrs.1999.0618
National Athletic Trainers' Association Position Statement: Safe Weight Loss and Maintenance Practices in Sport and Exercise		JOURNAL OF ATHLETIC TRAINING	Turocy, PS; DePalma, BF; Horswill, CA; Laquale, KM; Martin, TJ; Perry, AC; Somova, MJ; Utter, AC		2011
Nutritional status of female athletes with subclinical eating disorders		JOURNAL OF THE AMERICAN DIETETIC ASSOCIATION	Beals, KA; Manore, MM		1998				10.1016/S0002-8223(98)00096-0
Nutritional status of teenage female competitive figure skaters		JOURNAL OF THE AMERICAN DIETETIC ASSOCIATION	Ziegler, P; Sharp, R; Hughes, V; Evans, W; San Khoo, C		2002				10.1016/S0002-8223(02)90086-6
Nutritional status of top team-sport athletes according to body fat		NUTRITION & FOOD SCIENCE	Papadopoulou, SK; Papadopoulou, SD		2010				10.1108/00346651011015935
PHYSICAL-ACTIVITY, NUTRITION, AND REPRODUCTION		HUMAN REPRODUCTIVE ECOLOGY: INTERACTIONS OF ENVIRONMENT, FERTILITY, AND BEHAVIOR	CUMMING, DC; WHEELER, GD; HARBER, VJ		1994				10.1111/j.1749-6632.1994.tb30388.x
Physique and performance for track and field events		JOURNAL OF SPORTS SCIENCES	O'Connor, H; Olds, T; Maughan, RJ		2007				10.1080/02640410701607296
Plasma Leptin, Plasma Zinc, and Plasma Copper Are Associated in Elite Female and Male Judo Athletes		BIOLOGICAL TRACE ELEMENT RESEARCH	Casimiro-Lopes, G; de Oliveira, AV; Portella, ES; Lisboa, PC; Donangelo, CM; de Moura, EG; Koury, JC		2009				10.1007/s12011-008-8236-2
Post-exercise carbohydrate and energy availability induce independent effects on skeletal muscle cell signalling and bone turnover: implications for training adaptation		JOURNAL OF PHYSIOLOGY-LONDON	Hammond, KM; Sale, C; Fraser, W; Tang, J; Shepherd, SO; Strauss, JA; Close, GL; Cocks, M; Louis, J; Pugh, J; Stewart, C; Sharples, AP; Morton, JP		2019				10.1113/JP278209
Post-Exercise Whole Body Cryotherapy (-140 degrees C) Increases Energy Intake in Athletes		NUTRIENTS	Kojima, C; Kasai, N; Kondo, C; Ebi, K; Goto, K		2018				10.3390/nu10070893
Postexercise muscle glycogen resynthesis in humans		JOURNAL OF APPLIED PHYSIOLOGY	Burke, LM; van Loon, LJC; Hawley, JA		2017				10.1152/japplphysiol.00860.2016
PREDISPOSING RISK FACTORS FOR STRESS FRACTURES IN COLLEGIATE CROSS-COUNTRY RUNNERS		JOURNAL OF STRENGTH AND CONDITIONING RESEARCH	Griffin, KL; Knight, KB; Bass, MA; Valliant, MW		2021				10.1519/JSC.0000000000002408
Self-Reported Restrictive Eating, Eating Disorders, Menstrual Dysfunction, and Injuries in Athletes Competing at Different Levels and Sports		NUTRIENTS	Ravi, S; Ihalainen, JK; Taipale-Mikkonen, RS; Kujala, UM; Waller, B; Mierlahti, L; Lehto, J; Valtonen, M		2021				10.3390/nu13093275
Short-Term Carbohydrate Restriction Impairs Bone Formation at Rest and During Prolonged Exercise to a Greater Degree than Low Energy Availability		JOURNAL OF BONE AND MINERAL RESEARCH	Fensham, NC; Heikura, IA; McKay, AKA; Tee, N; Ackerman, KE; Burke, LM		2022				10.1002/jbmr.4658
Short-Term Recovery from Prolonged Exercise Exploring the Potential for Protein Ingestion to Accentuate the Benefits of Carbohydrate Supplements		SPORTS MEDICINE	Betts, JA; Williams, C		2010				10.2165/11536900-000000000-00000
Significant differences in dietary intake of NCAA Division III soccer players compared to recommended levels		JOURNAL OF AMERICAN COLLEGE HEALTH	Gomez-Hixson, K; Biagioni, E; Brown, ML		2022				10.1080/07448481.2020.1728279
Sink or swim: innovations in aquatic health		JOURNAL OF SPORTS MEDICINE AND PHYSICAL FITNESS	Hill, L; Mountjoy, M; Miller, J; Burr, J		2021				10.23736/S0022-4707.21.12697-0
Sleep duration and quality are associated with nutrient intake in elite female athletes		JOURNAL OF SCIENCE AND MEDICINE IN SPORT	Condo, D; Lastella, M; Aisbett, B; Stevens, A; Roberts, S		2022				10.1016/j.jsams.2021.11.045
Slimming Down for Sport: Developing a Weight Pressures in Sport Measure for Female Athletes		JOURNAL OF CLINICAL SPORT PSYCHOLOGY	Reel, JJ; SooHoo, S; Petrie, TA; Greenleaf, C; Carter, JE		2010				10.1123/jcsp.4.2.99
Social Physique Anxiety and Disturbed Eating Attitudes and Behaviors in Adolescents: Moderating Effects of Sport, Sport-Related Characteristics, and Gender		INTERNATIONAL JOURNAL OF BEHAVIORAL MEDICINE	Lanfranchi, MC; Maiano, C; Morin, AJS; Therme, P		2015				10.1007/s12529-014-9406-6
Social Physique Anxiety and pressure to be thin in adolescent ballet dancers, rhythmic gymnastics and swimming athletes		RESEARCH IN DANCE EDUCATION	Kosmidou, E; Giannitsopoulou, E; Moysidou, D		2017				10.1080/14647893.2016.1223027
SOCIAL PHYSIQUE ANXIETY, DISTURBED EATING ATTITUDES AND BEHAVIORS, AND PERCEIVED PRESSURE FOR THIN BODY IN COMPETITIVE RHYTHMIC AND AEROBIC GYMNASTS		SCIENCE OF GYMNASTICS JOURNAL	Ioannidou, C; Venetsanou, F		2019
Sociocultural predictors of obligatory exercise in young men: A Polish-Chinese comparison		FRONTIERS IN PSYCHIATRY	Guo, S; Izydorczyk, B; Lipowska, M; Lizinczyk, S; Kamionka, A; Sajewicz-Radtke, U; Radtke, BM; Liu, TF; Lipowski, M		2023				10.3389/fpsyt.2023.1123864
Sport specificity of mental disorders: the issue of sport psychiatry		EUROPEAN ARCHIVES OF PSYCHIATRY AND CLINICAL NEUROSCIENCE	Bar, KJ; Markser, VZ		2013				10.1007/s00406-013-0458-4
Sport, doping and male fertility		REPRODUCTIVE BIOLOGY AND ENDOCRINOLOGY	Sansone, A; Sansone, M; Vaamonde, D; Sgro, P; Salzano, C; Romanelli, F; Lenzi, A; Di Luigi, L		2018				10.1186/s12958-018-0435-x
Sports foods are not all they shake up to be. An audit of formulated supplementary sports food products and packaging in Australian retail environments		FRONTIERS IN NUTRITION	Chapple, CI; Russell, CG; Burnett, AJ; Woods, JL		2023				10.3389/fnut.2023.1042049
Sports nutrition for the recreational athlete		AUSTRALIAN JOURNAL OF GENERAL PRACTICE	Desbrow, B; Slater, G; Cox, GR		2020
Sports Nutrition Science: an essential overview		PROGRESS IN NUTRITION	Negro, M; Rucci, S; Buonocore, D; Focarelli, A; Marzatico, F		2013
Sports nutrition, macronutrient intake according to the type of sport		NUTRITION CLINIQUE ET METABOLISME	Richard, R		2014				10.1016/j.nupar.2014.10.010
Sports psychiatry and psychotherapy		NERVENARZT	Strohle, A; Bendau, A; Augustin, N; Esch, AD; Grosse, J; Kaminski, J; Petzold, MB; Plag, J; Schmidt, M; Schutte, M; Strehle, N; Wendt, N		2022				10.1007/s00115-022-01342-x
Sports psychiatry: mental health and mental disorders in athletes and exercise treatment of mental disorders		EUROPEAN ARCHIVES OF PSYCHIATRY AND CLINICAL NEUROSCIENCE	Strohle, A		2019				10.1007/s00406-018-0891-5
Sports-related correlates of disordered eating in aesthetic sports		PSYCHOLOGY OF SPORT AND EXERCISE	Krentz, EM; Warschburger, P		2011				10.1016/j.psychsport.2011.03.004
Sports-related correlates of disordered eating: A comparison between aesthetic and ballgame sports		INTERNATIONAL JOURNAL OF SPORT PSYCHOLOGY	Krentz, EM; Warschburger, P		2011
Stress injury to bone in the female athlete		CLINICS IN SPORTS MEDICINE	Nattiv, A; Armsey, TD		1997				10.1016/S0278-5919(05)70017-X
Structure and trends of international sport nutrition research between 2000 and 2018: bibliometric mapping of sport nutrition science		JOURNAL OF THE INTERNATIONAL SOCIETY OF SPORTS NUTRITION	Kiss, A; Temesi, A; Tompa, O; Lakner, Z; Soos, S		2021				10.1186/s12970-021-00409-5
Student experiences with traffic-light labels at college cafeterias: a mixed methods study		OBESITY SCIENCE & PRACTICE	Seward, MW; Block, JP; Chatterjee, A		2018				10.1002/osp4.159
STUDY ON PERFORMING UNDER STRESS, OVERCOMING ADVERSITY IN SPORTS		INTERNATIONAL JOURNAL OF EARLY CHILDHOOD SPECIAL EDUCATION	Khandelwal, K; Chahar, B; Chahar, PS		2022				10.9756/INT-JECSE/V14I2.666
Substrate Metabolism During Ironman Triathlon: Different Horses on the Same Courses		SPORTS MEDICINE	Maunder, E; Kilding, AE; Plews, DJ		2018				10.1007/s40279-018-0938-9
The dancer as a performing athlete - Physiological considerations		SPORTS MEDICINE	Koutedakis, Y; Jamurtas, A		2004				10.2165/00007256-200434100-00003
What Is Behind Disordered Eating Behaviors? An Exploratory Study With Female Adolescents From Individual Esthetic and Nonesthetic Sports		JOURNAL OF CLINICAL SPORT PSYCHOLOGY	Paixao, C; Oliveira, S; Ferreira, C		2022				10.1123/jcsp.2021-0024
Carbohydrate availability and muscle energy metabolism during intermittent running	Foskett A, Williams C, Boobis L, Tsintzas K.	Med Sci Sports Exerc. 2008 Jan;40(1):96-103. doi: 10.1249/mss.0b013e3181586b2c.	Foskett A	Med Sci Sports Exerc	2008	2007-12-20			10.1249/mss.0b013e3181586b2c
A 12-month prospective cohort study on symptoms of mental health disorders among Dutch former elite athletes	Oltmans E, Confectioner K, Jonkers R, Kerkhoffs GMMJ, Moen M, Verhagen E, Wylleman P, Gouttebarge V.	Phys Sportsmed. 2022 Apr;50(2):123-131. doi: 10.1080/00913847.2020.1868276. Epub 2021 Jan 11.	Oltmans E	Phys Sportsmed	2022	2020-12-23			10.1080/00913847.2020.1868276
A comparison of weight and diet concerns and personality factors among female athletes and non-athletes	Davis C, Cowles M.	J Psychosom Res. 1989;33(5):527-36. doi: 10.1016/0022-3999(89)90060-3.	Davis C	J Psychosom Res	1989	1989-01-01			10.1016/0022-3999(89)90060-3
A Prolonged Bout of Running Increases Hepcidin and Decreases Dietary Iron Absorption in Trained Female and Male Runners	Barney DE, Ippolito JR, Berryman CE, Hennigar SR.	J Nutr. 2022 Sep 6;152(9):2039-2047. doi: 10.1093/jn/nxac129.	Barney DE	J Nutr	2022	2022-06-06			10.1093/jn/nxac129
A prospective cohort study on symptoms of common mental disorders among current and retired professional ice hockey players	Gouttebarge V, Kerkhoffs GMMJ.	Phys Sportsmed. 2017 Sep;45(3):252-258. doi: 10.1080/00913847.2017.1338497. Epub 2017 Jun 9.	Gouttebarge V	Phys Sportsmed	2017	2017-06-04			10.1080/00913847.2017.1338497
Assessment of physical activity in anorexia nervosa and treatment outcome	Alberti M, Galvani C, El Ghoch M, Capelli C, Lanza M, Calugi S, Dalle Grave R.	Med Sci Sports Exerc. 2013 Sep;45(9):1643-8. doi: 10.1249/MSS.0b013e31828e8f07.	Alberti M	Med Sci Sports Exerc	2013	2013-03-12			10.1249/MSS.0b013e31828e8f07
Association of diet quality and hormonal status in exercising women with menstrual disturbances	Łagowska K, Strock NCA, Koltun KJ, Williams NI, De Souza MJ.	Appl Physiol Nutr Metab. 2022 Nov 1;47(11):1085-1095. doi: 10.1139/apnm-2021-0789. Epub 2022 Sep 9.	Łagowska K	Appl Physiol Nutr Metab	2022	2022-09-09			10.1139/apnm-2021-0789
Associations between Stunting, Wasting and Body Composition: A Longitudinal Study in 6- to 15-Month-Old Kenyan Children	Konyole SO, Omollo SA, Kinyuru JN, Owuor BO, Estambale BB, Ritz C, Michaelsen KF, Filteau SM, Wells JC, Roos N, Friis H, Owino VO, Grenov B.	J Nutr. 2023 Apr;153(4):970-978. doi: 10.1016/j.tjnut.2023.02.014. Epub 2023 Feb 14.	Konyole SO	J Nutr	2023	2023-02-16			10.1016/j.tjnut.2023.02.014
Athletic identity and disordered eating in obligatory and non-obligatory runners	Gapin JI, Petruzzello SJ.	J Sports Sci. 2011 Jul;29(10):1001-10. doi: 10.1080/02640414.2011.571275. Epub 2011 Jun 9.	Gapin JI	J Sports Sci	2011	2011-06-07			10.1080/02640414.2011.571275
Bioelectrical impedance measures in different position and vs dual-energy X-ray absorptiometry (DXA)	Andreoli A, Melchiorri G, De Lorenzo A, Caruso I, Sinibaldi Salimei P, Guerrisi M.	J Sports Med Phys Fitness. 2002 Jun;42(2):186-9.	Andreoli A	J Sports Med Phys Fitness	2002	2002-05-29
Body Image Avoidance, Body Dissatisfaction, and Eating Pathology: Is There a Difference Between Male Gym Users and Non-Gym Users?	Stapleton P, McIntyre T, Bannatyne A.	Am J Mens Health. 2016 Mar;10(2):100-9. doi: 10.1177/1557988314556673. Epub 2014 Nov 11.	Stapleton P	Am J Mens Health	2016	2014-11-13			10.1177/1557988314556673
BodySense: an evaluation of a positive body image intervention on sport climate for female athletes	Buchholz A, Mack H, McVey G, Feder S, Barrowman N.	Eat Disord. 2008 Jul-Sep;16(4):308-21. doi: 10.1080/10640260802115910.	Buchholz A	Eat Disord	2008	2008-06-24			10.1080/10640260802115910
Bone accrual in oligo-amenorrheic athletes, eumenorrheic athletes and non-athletes	Singhal V, Reyes KC, Pfister B, Ackerman K, Slattery M, Cooper K, Toth A, Gupta N, Goldstein M, Eddy K, Misra M.	Bone. 2019 Mar;120:305-313. doi: 10.1016/j.bone.2018.05.010. Epub 2018 Jun 20.	Singhal V	Bone	2019	2018-05-15	PMC6636860	NIHMS1533538	10.1016/j.bone.2018.05.010
Bone mineral density and menstrual irregularities. A comparative study on cortical and trabecular bone structures in runners with alleged normal eating behavior	Tomten SE, Falch JA, Birkeland KI, Hemmersbach P, Høstmark AT.	Int J Sports Med. 1998 Feb;19(2):92-7. doi: 10.1055/s-2007-971888.	Tomten SE	Int J Sports Med	1998	1998-04-30			10.1055/s-2007-971888
Bone mineral density in female high school athletes: interactions of menstrual function and type of mechanical loading	Nichols JF, Rauh MJ, Barrack MT, Barkai HS.	Bone. 2007 Sep;41(3):371-7. doi: 10.1016/j.bone.2007.05.003. Epub 2007 May 13.	Nichols JF	Bone	2007	2007-06-19			10.1016/j.bone.2007.05.003
Concurrently wasted and stunted 6-59 months children admitted to the outpatient therapeutic feeding programme in Karamoja, Uganda: Prevalence, characteristics, treatment outcomes and response	Odei Obeng-Amoako GA, Wamani H, Conkle J, Aryeetey R, Nangendo J, Mupere E, Kalyango JN, Myatt M, Briend A, Karamagi CAS.	PLoS One. 2020 Mar 20;15(3):e0230480. doi: 10.1371/journal.pone.0230480. eCollection 2020.	Odei Obeng-Amoako GA	PLoS One	2020	2020-03-21	PMC7083304		10.1371/journal.pone.0230480
Prevalence of eating disorders in elite athletes is higher than in the general population	Sundgot-Borgen J, Torstveit MK.	Clin J Sport Med. 2004 Jan;14(1):25-32. doi: 10.1097/00042752-200401000-00005.	Sundgot-Borgen J	Clin J Sport Med	2004	2004-01-09			10.1097/00042752-200401000-00005
Prevalence of impaired physiological function consistent with Relative Energy Deficiency in Sport (RED-S): an Australian elite and pre-elite cohort	Rogers MA, Appaneal RN, Hughes D, Vlahovich N, Waddington G, Burke LM, Drew M.	Br J Sports Med. 2021 Jan;55(1):38-45. doi: 10.1136/bjsports-2019-101517. Epub 2020 Nov 16.	Rogers MA	Br J Sports Med	2021	2020-11-17			10.1136/bjsports-2019-101517
Prevalence of menstrual dysfunction in Norwegian long-distance runners participating in the Oslo Marathon games	Tomten SE.	Scand J Med Sci Sports. 1996 Jun;6(3):164-71. doi: 10.1111/j.1600-0838.1996.tb00084.x.	Tomten SE	Scand J Med Sci Sports	1996	1996-06-01			10.1111/j.1600-0838.1996.tb00084.x
Prevalence of stress and urge urinary incontinence in elite athletes and controls	Bø K, Borgen JS.	Med Sci Sports Exerc. 2001 Nov;33(11):1797-802. doi: 10.1097/00005768-200111000-00001.	Bø K	Med Sci Sports Exerc	2001	2001-11-02			10.1097/00005768-200111000-00001
Prevalence of Triad-RED-S symptoms in high-level Kenyan male and female distance runners and corresponding control groups	Õnnik L, Mooses M, Suvi S, Haile DW, Ojiambo R, Lane AR, Hackney AC.	Eur J Appl Physiol. 2022 Jan;122(1):199-208. doi: 10.1007/s00421-021-04827-w. Epub 2021 Oct 13.	Õnnik L	Eur J Appl Physiol	2022	2021-10-13			10.1007/s00421-021-04827-w
Association of Daily Dietary Intake and Inflammation Induced by Marathon Race		MEDIATORS OF INFLAMMATION	Passos, BN; Lima, MC; Sierra, APR; Oliveira, RA; Maciel, JFS; Manoel, R; Rogante, JI; Pesquero, JB; Cury-Boaventura, MF		2019				10.1155/2019/1537274
Association of Serum 25-Hydroxyvitamin D Concentrations With Glucose Profiles in Male Collegiate Football Athletes		INTERNATIONAL JOURNAL OF SPORT NUTRITION AND EXERCISE METABOLISM	Sun, XM; Cao, ZB; Tanisawa, K; Oshima, S; Higuchi, M		2019				10.1123/ijsnem.2018-0225
Association of symptoms of attention-deficit/hyperactivity disorder with symptoms of excessive exercising in an adult general population sample		BMC PSYCHIATRY	Berger, NAA; Muller, A; Brahler, E; Philipsen, A; de Zwaan, M		2014				10.1186/s12888-014-0250-7
Associations Between Disordered Eating, Menstrual Dysfunction, and Musculoskeletal Injury Among High School Athletes		JOURNAL OF ORTHOPAEDIC & SPORTS PHYSICAL THERAPY	Thein-Nissenbaum, JM; Rauh, MJ; Carr, KE; Loud, KJ; McGuine, TA		2011				10.2519/jospt.2011.3312
Associations between ergogenic supplement use and eating behaviors among university students		EATING DISORDERS	Nagata, JM; Peebles, R; Hill, KB; Gorrell, S; Carlson, JL		2021				10.1080/10640266.2020.1712637
Associations between nutrition, energy expenditure and energy availability with bone mass acquisition in dance students: a 3-year longitudinal study		ARCHIVES OF OSTEOPOROSIS	Amorim, T; Freitas, L; Metsios, GS; Gomes, TN; Wyon, M; Flouris, AD; Maia, J; Marques, F; Nogueira, L; Adubeiro, N; Koutedakis, Y		2021				10.1007/s11657-021-01005-5
ASSOCIATIONS BETWEEN THE FEMALE ATHLETE TRIAD AND INJURY AMONG HIGH SCHOOL RUNNERS		INTERNATIONAL JOURNAL OF SPORTS PHYSICAL THERAPY	Rauh, MJ; Barrack, M; Nichols, JF		2014
Athlete perspectives on the enablers and barriers to nutritional adherence in high-performance sport		PSYCHOLOGY OF SPORT AND EXERCISE	Bentley, MRN; Patterson, LB; Mitchell, N; Backhouse, SH		2021				10.1016/j.psychsport.2020.101831
Nutrition for Acute Exercise-Induced Injuries		ANNALS OF NUTRITION AND METABOLISM	Tipton, KD		2010				10.1159/000322703
Nutrition for female athletes: What we know, what we don't know, and why		EUROPEAN JOURNAL OF SPORT SCIENCE	Areta, JL; Elliott-Sale, KJ		2022				10.1080/17461391.2022.2046176
Nutrition for Female Soccer Players-Recommendations		MEDICINA-LITHUANIA	Dobrowolski, H; Karczemna, A; Wlodarek, D		2020				10.3390/medicina56010028
Nutrition for Special Populations: Young, Female, and Masters Athletes		INTERNATIONAL JOURNAL OF SPORT NUTRITION AND EXERCISE METABOLISM	Desbrow, B; Burd, NA; Tarnopolsky, M; Moore, DR; Elliott-Sale, KJ		2019				10.1123/ijsnem.2018-0269
Nutrition for the Athlete Beyond the Basics		PHYSICIAN ASSISTANT CLINICS	Barreto, G		2022				10.1016/j.cpha.2022.06.005
Nutrition for the Prevention and Treatment of Injuries in Track and Field Athletes		INTERNATIONAL JOURNAL OF SPORT NUTRITION AND EXERCISE METABOLISM	Close, GL; Sale, C; Baar, K; Bermon, S		2019				10.1123/ijsnem.2018-0290
Nutrition for the sprinter		JOURNAL OF SPORTS SCIENCES	Tipton, KD; Jeukendrup, AE; Hespel, P		2007				10.1080/02640410701607205
Nutrition for winter sports		JOURNAL OF SPORTS SCIENCES	Meyer, NL; Manore, MM; Helle, C		2011				10.1080/02640414.2011.574721
ORAL HEALTH CONDITIONS AND SELF-REPORTED PRESENCE OF PAIN IN ROWERS: AN EPIDEMIOLOGY STUDY		REVISTA BRASILEIRA DE MEDICINA DO ESPORTE	Queiroz, RLD; de Castro, RK; Caponi, LQ; Gosalvez, MM; Calvo, JCP; Drago, S; Diaz, CC; Fernandez, MPR		2021				10.1590/1517-8692202127062021_0131
The Body Composition, Nutritional Knowledge, Attitudes, Behaviors, and Future Education Needs of Senior Schoolboy Rugby Players in Ireland		INTERNATIONAL JOURNAL OF SPORT NUTRITION AND EXERCISE METABOLISM	Walsh, M; Cartwright, L; Corish, C; Sugrue, S; Wood-Martin, R		2011				10.1123/ijsnem.21.5.365
THE IMPACT OF THE LACK OF LEGAL PROTECTION ON ATHLETES AND SPORTS PERFORMANCE IN INDONESIA		JOURNAL OF LAW AND POLITICAL SCIENCES	Sin, TH; Benni, B; Tegnan, H		2020
What Motivates Successful Marathon Runners? The Role of Sex, Age, Education, and Training Experience in Polish Runners		FRONTIERS IN PSYCHOLOGY	Waskiewicz, Z; Nikolaidis, PT; Gerasimuk, D; Borysiuk, Z; Rosemann, T; Knechtle, B		2019				10.3389/fpsyg.2019.01671
A comparison of body composition assessment methods in climbers: Which is better?	Arias Téllez MJ, Carrasco F, España Romero V, Inostroza J, Bustamante A, Solar Altamirano I.	PLoS One. 2019 Nov 20;14(11):e0224291. doi: 10.1371/journal.pone.0224291. eCollection 2019.	Arias Téllez MJ	PLoS One	2019	2019-11-21	PMC6867696		10.1371/journal.pone.0224291
Effect of the MTHFR 677C/T polymorphism on homocysteinemia in response to creatine supplementation: a case study	Petr M, Steffl M, Kohlíková E.	Physiol Res. 2013;62(6):721-9. doi: 10.33549/physiolres.932542. Epub 2013 Jul 17.	Petr M	Physiol Res	2013	2013-07-23			10.33549/physiolres.932542
Estrogen and progesterone exposure is reduced in response to energy deficiency in women aged 25-40 years	Williams NI, Reed JL, Leidy HJ, Legro RS, De Souza MJ.	Hum Reprod. 2010 Sep;25(9):2328-39. doi: 10.1093/humrep/deq172. Epub 2010 Jul 6.	Williams NI	Hum Reprod	2010	2010-07-08	PMC2922999		10.1093/humrep/deq172
The association between sport type and eating/body image concerns in high school students: a cross-sectional observational study	D'Anna G, Lucherini Angeletti L, Benvenuti F, Melani G, Ferroli M, Poli F, Villano RG, Ricca V, Rotella F.	Eat Weight Disord. 2023 May 17;28(1):43. doi: 10.1007/s40519-023-01570-3.	D'Anna G	Eat Weight Disord	2023	2023-05-17	PMC10191999		10.1007/s40519-023-01570-3
The role of age in the physiological adaptations and psychological responses in bikini-physique competitor contest preparation: a case series	Newmire DE, Webb HE.	J Int Soc Sports Nutr. 2021 Jun 9;18(1):45. doi: 10.1186/s12970-021-00445-1.	Newmire DE	J Int Soc Sports Nutr	2021	2021-06-10	PMC8188543		10.1186/s12970-021-00445-1
Vitamin D status and its determinants during autumn in children at northern latitudes: a cross-sectional analysis from the optimal well-being, development and health for Danish children through a healthy New Nordic Diet (OPUS) School Meal Study	Petersen RA, Damsgaard CT, Dalskov SM, Sørensen LB, Hjorth MF, Ritz C, Kjølbæk L, Andersen R, Tetens I, Krarup H, Astrup A, Michaelsen KF, Mølgaard C.	Br J Nutr. 2016 Jan 28;115(2):239-50. doi: 10.1017/S000711451500433X. Epub 2015 Nov 13.	Petersen RA	Br J Nutr	2016	2015-11-14			10.1017/S000711451500433X
A review exploring coach knowledge, attitudes/beliefs and behaviours towards low energy availability in athletes		INTERNATIONAL JOURNAL OF SPORTS SCIENCE & COACHING	Hamer, J; Desbrow, B; Irwin, C		2023				10.1177/17479541221140188
A Review of Eating Disorders in Athletes: Recommendations for Secondary School Prevention and Intervention Programs		JOURNAL OF APPLIED SCHOOL PSYCHOLOGY	Hildebrandt, TB		2005				10.1300/J370v21n02_08
A Review of Nonpharmacological Strategies in the Treatment of Relative Energy Deficiency in Sport		INTERNATIONAL JOURNAL OF SPORT NUTRITION AND EXERCISE METABOLISM	Kuikman, MA; Mountjoy, M; Stellingwerff, T; Burr, JF		2021				10.1123/ijsnem.2020-0211
A Scoping Review of the Relationship between Running and Mental Health		INTERNATIONAL JOURNAL OF ENVIRONMENTAL RESEARCH AND PUBLIC HEALTH	Oswald, F; Campbell, J; Williamson, C; Richards, J; Kelly, P		2020				10.3390/ijerph17218059
A Sports Nutrition Perspective on the Impacts of Hypoxic High-Intensity Interval Training (HIIT) on Appetite Regulatory Mechanisms: A Narrative Review of the Current Evidence		INTERNATIONAL JOURNAL OF ENVIRONMENTAL RESEARCH AND PUBLIC HEALTH	Chen, CY; Chou, CC; Lin, KX; Muendel, T; Chen, MT; Liao, YH; Tsai, SC		2022				10.3390/ijerph19031736
A systematic review of studies comparing body image concerns among female college athletes and non-athletes, 1997-2012		BODY IMAGE	Varnes, JR; Stellefson, ML; Janelle, CM; Dorman, SM; Dodd, V; Miller, MD		2013				10.1016/j.bodyim.2013.06.001
A Systematic Review of the Effects of Nutrient Intake in Handball Players on Exercise Performance		APPLIED SCIENCES-BASEL	Mora-Fernandez, A; Lopez-Moro, A; Chirosa-Rios, LJ; Mariscal-Arcas, M		2022				10.3390/app122312378
A systematic scoping review of athlete mental health within competitive sport: interventions, recommendations, and policy		INTERNATIONAL REVIEW OF SPORT AND EXERCISE PSYCHOLOGY	Prior, E; Papathomas, A; Rhind, D		2022				10.1080/1750984X.2022.2095659
A Tale of Two Runners: A Case Report of Athletes' Experiences with Eating Disorders in College		JOURNAL OF THE ACADEMY OF NUTRITION AND DIETETICS	Quatromoni, PA		2017				10.1016/j.jand.2016.09.032
Achieving an Optimal Fat Loss Phase in Resistance-Trained Athletes: A Narrative Review		NUTRIENTS	Ruiz-Castellano, C; Espinar, S; Contreras, C; Mata, F; Aragon, AA; Martinez-Sanz, JM		2021				10.3390/nu13093255
Adherence to Mediterranean diet in athletes: a narrative review		SPORT SCIENCES FOR HEALTH	Calella, P; Galle, F; Di Onofrio, V; Cerullo, G; Liguori, G; Valerio, G		2022				10.1007/s11332-022-00899-z
ADHERENCE TO THE MEDITERRANEAN DIET IN CHILD AND ADOLESCENT ATHLETES: A SYSTEMATIC REVIEW		PENSAR EN MOVIMIENTO-REVISTA DE CIENCIAS DEL EJERCICIO Y LA SALUD	Barrios, EMP; Santana, MV		2021				10.15517/pensarmov.v19i1.42850
AMINO-ACID SUPPLEMENTATION AND EXERCISE PERFORMANCE - ANALYSIS OF THE PROPOSED ERGOGENIC VALUE		SPORTS MEDICINE	KREIDER, RB; MIRIEL, V; BERTUN, E		1993				10.2165/00007256-199316030-00004
Anabolic-androgenic Steroid use and Psychopathology in Athletes. A Systematic Review		CURRENT NEUROPHARMACOLOGY	Piacentino, D; Kotzalidis, GD; del Casale, A; Aromatario, MR; Pomara, C; Girardi, P; Sani, G		2015				10.2174/1570159X13666141210222725
Anaesthesia recommendations for McArdle Disease		ANASTHESIOLOGIE & INTENSIVMEDIZIN	Johnson, M; Stuart, G		2020
Anorexia Athletica - A SportsAssociated Medical Condition		AUSTRIAN JOURNAL OF CLINICAL ENDOCRINOLOGY AND METABOLISM	Friedmann-Bette, B		2012
Anorexia nervosa - A review		PANMINERVA MEDICA	Tamburrino, MB; McGinnis, RA		2002
Anticonvulsants in sports: Ethical considerations		EPILEPSY & BEHAVIOR	Kaufman, KR		2007				10.1016/j.yebeh.2006.12.004
Are adolescent elite athletes less psychologically distressed than controls? A cross-sectional study of 966 Norwegian adolescents		OPEN ACCESS JOURNAL OF SPORTS MEDICINE	Rosenvinge, JH; Sundgot-Borgen, J; Pettersen, G; Martinsen, M; Stornaes, AV; Pensgaard, AM		2018				10.2147/OAJSM.S156658
Assessment and clinical management of bone disease in adults with eating disorders: a review		JOURNAL OF EATING DISORDERS	Drabkin, A; Rothman, MS; Wassenaar, E; Mascolo, M; Mehler, PS		2017				10.1186/s40337-017-0172-0
Assessment of Dietary Intake and Nutritional Status in CrossFit-Trained Individuals: A Descriptive Study		INTERNATIONAL JOURNAL OF ENVIRONMENTAL RESEARCH AND PUBLIC HEALTH	Gogojewicz, A; Sliwicka, E; Durkalec-Michalski, K		2020				10.3390/ijerph17134772
Assessment of orthorexia nervosa via ORTO-R scores of Turkish recreational and competitive athletes and sedentary individuals: a cross-sectional questionnaire study		EATING AND WEIGHT DISORDERS-STUDIES ON ANOREXIA BULIMIA AND OBESITY	Ozdengul, F; Yargic, MP; Solak, R; Yaylali, O; Kurklu, GB		2021				10.1007/s40519-020-01006-2
Association Between Low Bone Mineral Density Risk Factors and Estrogen Receptor alpha Gene Polymorphisms in Japanese Female Athletes		WOMENS HEALTH REPORTS	Kobayashi, T; Hwang, I		2021				10.1089/whr.2020.0106
Association of Serum Hepcidin Levels with Aerobic and Resistance Exercise: A Systematic Review		NUTRIENTS	Larsuphrom, P; Latunde-Dada, GO		2021				10.3390/nu13020393
Body Image Concern and Eating Disorder Symptoms Among Elite Icelandic Athletes		INTERNATIONAL JOURNAL OF ENVIRONMENTAL RESEARCH AND PUBLIC HEALTH	Kristjansdottir, H; Sigurdardottir, P; Jonsdottir, S; Thorsteinsdottir, G; Saavedra, J		2019				10.3390/ijerph16152728
Body image concerns across different sports and sporting levels: A systematic review and meta-analysis		BODY IMAGE	Burgon, RH; Beard, J; Waller, G		2023				10.1016/j.bodyim.2023.04.007
Bone Health: Part 1, Nutrition		SPORTS HEALTH-A MULTIDISCIPLINARY APPROACH	Lorincz, C; Manske, SL; Zernicke, R		2009				10.1177/1941738109334213
Bone mass of female dance students prior to professional dance training: A cross-sectional study		PLOS ONE	Amorim, T; Metsios, GS; Wyonm, M; Neville, AM; Flouris, AD; Maia, J; Teixeira, E; Machado, JC; Marques, F; Koutedakis, Y		2017				10.1371/journal.pone.0180639
Bone metabolism in child and adolescent athletes: a systematic review		NUTRICION HOSPITALARIA	Lopez, MR; Olmedillas, H; de la Fuente, FP; Gomez-Cabello, A; Gonzalez-Aguero, A; Casajus, JA; Vicente-Rodriguez, G		2017				10.20960/nh.1109
Case Report: Female Athlete Triad in Monozygotic Twins		PHYSICIAN AND SPORTSMEDICINE	Hind, K; Truscott, J; Carroll, S		2008				10.3810/psm.2008.12.20
Case reports of athletes affected by rhabdomyolysis: A systematic review		INTERNATIONAL JOURNAL OF SPORTS SCIENCE & COACHING	Dantas, GHM; Nunes, RDM; Lopes, GC; Neves, EB; de Castro, JBP; Vale, RGD		2022				10.1177/17479541211018597
Case Study: Body Composition Changes Resulting from a Nutritional Intervention on a Professional Vegan Powerlifter		APPLIED SCIENCES-BASEL	Hernandez-Martinez, C; Fernandez-Rodriguez, L; Soriano, MA; Martinez-Sanz, JM		2020				10.3390/app10238675
Case Study: Body Composition Periodization in an Olympic-Level Female Middle-Distance Runner Over a 9-Year Career		INTERNATIONAL JOURNAL OF SPORT NUTRITION AND EXERCISE METABOLISM	Stellingwerff, T		2018				10.1123/ijsnem.2017-0312
Case Study: Impact of Inter- and Intra-Day Energy Parameters on Bone Health, Menstrual Function, and Hormones in an Elite Junior Female Triathlete		INTERNATIONAL JOURNAL OF SPORT NUTRITION AND EXERCISE METABOLISM	Vescovi, JD; VanHeest, JL		2016				10.1123/ijsnem.2015-0282
Case Study: Improving Energy Status in a Wheelchair Athlete With Suppressed Resting Energy Expenditure		INTERNATIONAL JOURNAL OF SPORTS PHYSIOLOGY AND PERFORMANCE	Flueck, JL; Koehler, K		2022				10.1123/ijspp.2021-0336
Case Study: Nutrition and Hydration Status During 4,254 km of Running Over 78 Consecutive Days		INTERNATIONAL JOURNAL OF SPORT NUTRITION AND EXERCISE METABOLISM	Dempster, S; Britton, R; Murray, A; Costa, RJS		2013				10.1123/ijsnem.23.5.533
Celiac disease in an elite female collegiate volleyball athlete: A case report		JOURNAL OF ATHLETIC TRAINING	Eberman, LE; Cleary, MA		2005
Celiac Disease Symptoms in Athletes: Prevalence Indicators of Perceived Quality of Life		SPORTS HEALTH-A MULTIDISCIPLINARY APPROACH	Leone, JE; Wise, KA; Mullin, EM; Gray, KA; Szlosek, PA; Griffin, MF; Jordan, CA		2020				10.1177/1941738120905137
Commentary in Response to A Review of Nonpharmacological Strategies in the Treatment of Relative Energy Deficiency in Sport		INTERNATIONAL JOURNAL OF SPORT NUTRITION AND EXERCISE METABOLISM	Strock, NCA; Koltun, KJ; Ricker, EA		2021				10.1123/ijsnem.2021-0084
Commercial equine production in New Zealand. 2. Growth and development of the equine athlete		ANIMAL PRODUCTION SCIENCE	Rogers, CW; Gee, EK; Bolwell, CF; Rosanowski, SM		2017				10.1071/AN16752
Committee Opinion No. 702: Female Athlete Triad		OBSTETRICS AND GYNECOLOGY	Loveless, M; Hewitt, G		2017				10.1097/AOG.0000000000002113
Comparison of Female Athlete Triad (Triad) and Relative Energy Deficiency in Sport (RED-S): a Review of Low Energy Availability, Multidisciplinary Awareness, Screening Tools and Education		CURRENT PHYSICAL MEDICINE AND REHABILITATION REPORTS	Warrick, A; Faustin, M; Waite, B		2020				10.1007/s40141-020-00296-y
Consequences of body weight rapid reduction in athletes of combat sports and the importance of nutrition: a review		RBNE-REVISTA BRASILEIRA DE NUTRICAO ESPORTIVA	Zandona, BA; de Macedo, ACG; de Oliveira, CD; Perin, SD; Alves, RC; Smolarek, AD; de Souza, TP; Navarro, AC		2018
Creatine and the Liver: Metabolism and Possible Interactions		MINI-REVIEWS IN MEDICINAL CHEMISTRY	Barcelos, RP; Stefanello, ST; Mauriz, JL; Gonzalez-Gallego, J; Soares, FAA		2016				10.2174/1389557515666150722102613
Dietary Flavanols: A Review of Select Effects on Vascular Function, Blood Pressure, and Exercise Performance		JOURNAL OF THE AMERICAN COLLEGE OF NUTRITION	Al-Dashti, YA; Holt, RR; Stebbins, CL; Keen, CL; Hackman, RM		2018				10.1080/07315724.2018.1451788
Dietary Intake, Body Composition, and Menstrual Cycle Changes during Competition Preparation and Recovery in a Drug-Free Figure Competitor: A Case Study		NUTRIENTS	Halliday, TM; Loenneke, JP; Davy, BM		2016				10.3390/nu8110740
Dietary supplement use by adolescents		JORNAL DE PEDIATRIA	Alves, C; Lima, RVB		2009				10.2223/JPED.1907
Dietary supplements		JOURNAL OF SPORTS SCIENCES	Maughan, RJ; King, DS; Lea, T		2004				10.1080/0264041031000140581
DIETARY-SUPPLEMENTS IN SPORT		SPORTS MEDICINE	BURKE, LM; READ, RSD		1993				10.2165/00007256-199315010-00005
Disordered eating and eating disorders in male elite athletes: a scoping review		BMJ OPEN SPORT & EXERCISE MEDICINE	Karrer, Y; Halioua, R; Motteli, S; Iff, S; Seifritz, E; Jager, M; Claussen, MC		2020				10.1136/bmjsem-2020-000801
Disordered eating and the female athlete triad		CLINICS IN SPORTS MEDICINE	Sanborn, CF; Horea, M; Siemers, BJ; Dieringer, KI		2000				10.1016/S0278-5919(05)70199-X
Eating attitudes and food intakes of elite adolescent female figure skaters: a cross sectional study		JOURNAL OF THE INTERNATIONAL SOCIETY OF SPORTS NUTRITION	Dwyer, J; Eisenberg, A; Prelack, K; Song, WO; Sonneville, K; Ziegler, P		2012				10.1186/1550-2783-9-53
Eating disorder pathology in elite adolescent athletes		INTERNATIONAL JOURNAL OF EATING DISORDERS	Giel, KE; Hermann-Werner, A; Mayer, J; Diehl, K; Schneider, S; Thiel, A; Zipfel, S		2016				10.1002/eat.22511
Eating disorder prevention initiatives for athletes: A review		EUROPEAN JOURNAL OF SPORT SCIENCE	Bar, RJ; Cassin, SE; Dionne, MM		2016				10.1080/17461391.2015.1013995
Eating Disorder Risk and the Role of Clothing in Collegiate Cheerleaders' Body Images		JOURNAL OF ATHLETIC TRAINING	Torres-McGehee, TM; Monsma, EV; Dompier, TP; Washburn, SA		2012				10.4085/1062-6050-47.5.03
Eating disorder screening tools for athletes: A systematic review of literature focusing on scales developed in the last 10 years (2011-2021)		JOURNAL FOR THE STUDY OF SPORTS AND ATHLETES IN EDUCATION	Arvinder-Singh, HS; Shah, SA; Safian, N		2022				10.1080/19357397.2022.20951
Eating Disorder Symptoms among Undergraduate Varsity Athletes, Club Athletes, Independent Exercisers, and Nonexercisers		INTERNATIONAL JOURNAL OF EATING DISORDERS	Holm-Denoma, JM; Scaringi, V; Gordon, KH; Van Orden, KA; Joiner, TE		2009				10.1002/eat.20560
Eating Disorder Symptoms in Elite Spanish Athletes: Prevalence and Sport-Specific Weight Pressures		FRONTIERS IN PSYCHOLOGY	Teixidor-Batlle, C; Ventura, C; Andres, A		2021				10.3389/fpsyg.2020.559832
EATING DISORDERS AMONG ADOLESCENT FEMALE ATHLETES - INFLUENCE OF ATHLETIC PARTICIPATION AND SPORT TEAM MEMBERSHIP		ADOLESCENCE	TAUB, DE; BLINDE, EM		1992
EATING DISORDERS AMONG FEMALE ATHLETES		PHYSICIAN AND SPORTSMEDICINE	BORGEN, JS; CORBIN, CB		1987				10.1080/00913847.1987.11709282
EATING DISORDERS AMONG HIGH-PERFORMANCE ATHLETES		JOURNAL OF YOUTH AND ADOLESCENCE	STOUTJESDYK, D; JEVNE, R		1993				10.1007/BF01537792
Eating disorders among male and female elite athletes		BRITISH JOURNAL OF SPORTS MEDICINE	Sundgot-Borgen, J		1999				10.1136/bjsm.33.6.434
Eating Disorders Among Male Athletes		CURRENT SPORTS MEDICINE REPORTS	Glazer, JL		2008				10.1249/JSR.0b013e31818f03c5
Eating Disorders and Body Dissatisfaction Prevention in Female Athletes		4TH INTERNATIONAL CONFERENCE ON LIFELONG LEARNING AND LEADERSHIP FOR ALL (ICLEL 2018)	Gabarajeva, L; Vazne, Z; Zidens, J; Grants, J		2018
Eating Disorders and Bone		JOURNAL OF CLINICAL DENSITOMETRY	Tomlinson, D; Morgan, SL		2013				10.1016/j.jocd.2013.08.015
EATING DISORDERS AND FEMALE ATHLETES - A 3-LEVEL INTERVENTION PROGRAM		JOURNAL OF COLLEGE STUDENT DEVELOPMENT	SESAN, R		1989
Eating disorders and health in elite women distance runners		INTERNATIONAL JOURNAL OF EATING DISORDERS	Hulley, AJ; Hill, AJ		2001				10.1002/eat.1090
Eating disorders and the relationship with the physical growth in Paranaenses rythm gymnastic athletes		MOTRIZ-REVISTA DE EDUCACAO FISICA	Vieira, JLL; Vieira, LF; Amorim, HZ; Amorim, AC; da Rocha, PGM		2009
Eating disorders and weight control behaviors change over a collegiate sport season		JOURNAL OF SCIENCE AND MEDICINE IN SPORT	Thompson, A; Petrie, T; Anderson, C		2017				10.1016/j.jsams.2017.03.005
Eating disorders in adolescence and their sequelae		BEST PRACTICE & RESEARCH CLINICAL OBSTETRICS & GYNAECOLOGY	Golden, NH		2003				10.1053/ybeog.2003.0344
Eating disorders in adolescent athletes		JOURNAL OF ADOLESCENT RESEARCH	Patel, DR; Greydanus, DE; Pratt, HD; Phillips, EL		2003				10.1177/0743558403018003006
Eating disorders in athletes: Managing the risks		CLINICS IN SPORTS MEDICINE	Currie, A; Morse, ED		2005				10.1016/j.csm.2005.05.005
EATING DISORDERS IN FEMALE ATHLETES		SPORTS MEDICINE	SUNDGOTBORGEN, J		1994				10.2165/00007256-199417030-00004
Eating disorders in Spanish female athletes		INTERNATIONAL JOURNAL OF SPORTS MEDICINE	Toro, J; Galilea, B; Martinez-Mallen, E; Salamero, M; Capdevila, L; Mari, J; Mayolas, J; Toro, E		2005				10.1055/s-2004-830378
Eating disorders in sport. Update and proposal for an integrated approach		ENDOCRINOLOGIA DIABETES Y NUTRICION	Mari-Sanchis, A; Burgos-Balmaseda, J; Hidalgo-Borrajo, R		2022				10.1016/j.endinu.2021.04.004
Eating disorders in sports: Risk factors, health consequences, treatment and prevention		NUTRICION HOSPITALARIA	Marquez, S		2008
Eating disorders in the 21st century: identification, management, and prevention in obstetrics and gynecology		BEST PRACTICE & RESEARCH CLINICAL OBSTETRICS & GYNAECOLOGY	Zerbe, KJ		2007				10.1016/j.bpobgyn.2006.12.001
Eating Disorders in Top Elite Beach Handball Players: Cross Sectional Study		CHILDREN-BASEL	Martinez-Rodriguez, A; Vicente-Martinez, M; Sanchez-Sanchez, J; Miralles-Amoros, L; Martinez-Olcina, M; Sanchez-Saez, JA		2021				10.3390/children8030245
Eating disorders, energy intake, training volume, and menstrual function in high-level modern rhythmic gymnasts		INTERNATIONAL JOURNAL OF SPORT NUTRITION	SundgotBorgen, J		1996				10.1123/ijsn.6.2.100
Eating Disorders, Physical Fitness and Sport Performance: A Systematic Review		NUTRIENTS	El Ghoch, M; Soave, F; Calugi, S; Dalle Grave, R		2013				10.3390/nu5125140
Eating Patterns of Elite Adolescent Athletes: Results of a Cross-Sectional Study of 51 Olympic Sports		DEUTSCHE ZEITSCHRIFT FUR SPORTMEDIZIN	Diehl, K; Yarmoliuk, T; Mayer, J; Zipfel, S; Schnell, A; Thiel, A; Schneider, S		2013				10.5960/dzsm.2012.067
Effect of Exercise on Ovulation: A Systematic Review		SPORTS MEDICINE	Hakimi, O; Cameron, LC		2017				10.1007/s40279-016-0669-8
Effect of iron supplementation on physical performance in children and adolescents: Systematic review of randomized controlled trials		INDIAN PEDIATRICS	Gera, T; Sachdev, HPS; Nestel, P		2007
Effect of iron supplementation on thyroid hormone levels and resting metabolic rate in two college female athletes: A case study		INTERNATIONAL JOURNAL OF SPORT NUTRITION AND EXERCISE METABOLISM	Rosenzweig, PH; Volpe, SL		2000				10.1123/ijsnem.10.4.434
Effect of vegan diet (VD) on sports performance: a mechanistic review of metabolic cascades		INTERNATIONAL JOURNAL OF FOOD PROPERTIES	Ahmed, A; Afzaal, M; Ali, SW; Muzammil, HS; Masood, A; Saleem, MA; Saeed, F; Hussain, M; Rasheed, A; Al Jbawi, E		2022				10.1080/10942912.2022.2120495
Endurance exercise and gut microbiota: A review		JOURNAL OF SPORT AND HEALTH SCIENCE	Mach, N; Fuster-Botella, D		2017				10.1016/j.jshs.2016.05.001
Endurance training on low-carbohydrate and grain-based diets: A case study		INTERNATIONAL JOURNAL OF SPORT NUTRITION AND EXERCISE METABOLISM	Rosenkranz, RR; Cook, CM; Haub, MD		2007				10.1123/ijsnem.17.3.296
Epidemiology of Stress Fracture Injuries Among US High School Athletes, 2005-2006 Through 2012-2013		AMERICAN JOURNAL OF SPORTS MEDICINE	Changstrom, BG; Brou, L; Khodaee, M; Braund, C; Comstock, RD		2015				10.1177/0363546514562739
Equations based on anthropometric measurements for adipose tissue, body fat, or body density prediction in children and adolescents: a scoping review		EATING AND WEIGHT DISORDERS-STUDIES ON ANOREXIA BULIMIA AND OBESITY	Cerqueira, MS; Amorim, PRS; Encarnacao, IGA; Rezende, LMT; Almeida, PHRF; Silva, AM; Sillero-Quintana, M; Silva, DAS; Santos, FK; Marins, JCB		2022				10.1007/s40519-022-01405-7
Exercise Addiction and Perfectionism: A Systematic Review of the Literature		CURRENT ADDICTION REPORTS	Cakin, G; Juwono, ID; Potenza, MN; Szabo, A		2021				10.1007/s40429-021-00358-8
Exercise Addiction in Practitioners of Endurance Sports: A Literature Review		FRONTIERS IN PSYCHOLOGY	Nogueira, A; Molinero, O; Salguero, A; Marquez, S		2018				10.3389/fpsyg.2018.01484
Exploring the Relationship between Micronutrients and Athletic Performance: A Comprehensive Scientific Systematic Review of the Literature in Sports Medicine		SPORTS	Ghazzawi, HA; Hussain, MA; Raziq, KM; Alsendi, KK; Alaamer, RO; Jaradat, M; Alobaidi, S; Al Aqili, R; Trabelsi, K; Jahrami, H		2023				10.3390/sports11060109
Factors associated with body size perception among adolescent goal-oriented sports participants and non-participants: a cross-sectional Finnish study		BMC PUBLIC HEALTH	Makituomas, L; Heikkila, L; Nurkkala, M; Korpelainen, R; Alanko, L; Heinonen, OJ; Kokko, S; Kujala, U; Parkkari, J; Savonen, K; Valtonen, M; Vasankari, T; Villberg, J; Vanhala, M		2022				10.1186/s12889-022-14511-z
Fat metabolism during exercise: A review part III: Effects of nutritional interventions		INTERNATIONAL JOURNAL OF SPORTS MEDICINE	Jeukendrup, AE; Saris, WHM; Wagenmakers, AJM		1998				10.1055/s-2007-971932
Heart rate, oxygen uptake, and energy expenditure response of an SL3 class parabadminton athlete to a progressive test and simulated training session: a case study		APPLIED PHYSIOLOGY NUTRITION AND METABOLISM	Oliveira, SFM; Oliveira, JIV; Haiachi, M; Felder, H		2022				10.1139/apnm-2022-0126
High Prevalence of Iron Deficiency Exhibited in Internationally Competitive, Non-Professional Female Endurance Athletes-A Case Study		INTERNATIONAL JOURNAL OF ENVIRONMENTAL RESEARCH AND PUBLIC HEALTH	Sims, ST; Mackay, K; Leabeater, A; Clarke, A; Schofield, K; Driller, M		2022				10.3390/ijerph192416606
How Do Male Football Players Meet Dietary Recommendations? A Systematic Literature Review		INTERNATIONAL JOURNAL OF ENVIRONMENTAL RESEARCH AND PUBLIC HEALTH	Danielik, K; Ksiazek, A; Zagrodna, A; Slowinska-Lisowska, M		2022				10.3390/ijerph19159561
How healthy is the behavior of young athletes? A systematic literature review and meta-analyses		JOURNAL OF SPORTS SCIENCE AND MEDICINE	Diehl, K; Thiel, A; Zipfel, S; Mayer, J; Litaker, DG; Schneider, S		2012
Improvement in Frailty in a Patient With Severe Chronic Obstructive Pulmonary Disease After Ninjin'yoeito Therapy: A Case Report		FRONTIERS IN NUTRITION	Kuniaki, H; Akihiko, T; Tetsuya, H; Hatsuko, M; Tomoko, K; Shin, O; Sojiro, K; Mayumi, Y; Fumihiro, Y; Shintaro, S; Tsukasa, O; Hironori, S		2018				10.3389/fnut.2018.00071
Improving the Health of Emerging Adult Gamers-A Scoping Review of Influences		NUTRIENTS	Micallef, D; Parker, L; Brennan, L; Schivinski, B; Jackson, M		2022				10.3390/nu14112226
Iron and the female athlete: a review of dietary treatment methods for improving iron status and exercise performance		JOURNAL OF THE INTERNATIONAL SOCIETY OF SPORTS NUTRITION	Alaunyte, I; Stojceska, V; Plunkett, A		2015				10.1186/s12970-015-0099-2
Iron considerations for the athlete: a narrative review		EUROPEAN JOURNAL OF APPLIED PHYSIOLOGY	Sim, M; Garvican-Lewis, LA; Cox, GR; Govus, A; McKay, AKA; Stellingwerff, T; Peeling, P		2019				10.1007/s00421-019-04157-y
Low Energy Availability in Athletes 2020: An Updated Narrative Review of Prevalence, Risk, Within-Day Energy Balance, Knowledge, and Impact on Sports Performance		NUTRIENTS	Logue, DM; Madigan, SM; Melin, A; Delahunt, E; Heinen, M; Mc Donnell, SJ; Corish, CA		2020				10.3390/nu12030835
Low Energy Availability in Athletes: A Review of Prevalence, Dietary Patterns, Physiological Health, and Sports Performance		SPORTS MEDICINE	Logue, D; Madigan, SM; Delahunt, E; Heinen, M; Mc Donnell, SJ; Corish, CA		2018				10.1007/s40279-017-0790-3
Low energy availability in male athletes: A systematic review of incidence, associations, and effects		TRANSLATIONAL SPORTS MEDICINE	McGuire, A; Warrington, G; Doyle, L		2020				10.1002/tsm2.140
Low energy availability, menstrual dysfunction, and impaired bone health: A survey of elite para athletes		SCANDINAVIAN JOURNAL OF MEDICINE & SCIENCE IN SPORTS	Brook, EM; Tenforde, AS; Broad, EM; Matzkin, EG; Yang, HY; Collins, JE; Blauwet, CA		2019				10.1111/sms.13385
Low energy availability: history, definition and evidence of its endocrine, metabolic and physiological effects in prospective studies in females and males		EUROPEAN JOURNAL OF APPLIED PHYSIOLOGY	Areta, JL; Taylor, HL; Koehler, K		2021				10.1007/s00421-020-04516-0
Low prevalence of disordered eating patterns and menstrual irregularities in Chinese female athletes		JAPANESE JOURNAL OF PHYSICAL FITNESS AND SPORTS MEDICINE	Okano, G; Mu, Z; Lin, ZY; Sato, Y; Holmes, R; Suzuki, M; Nakai, Y		1998				10.7600/jspfsm1949.47.271
Lower serum magnesium concentration and higher 24-h urinary magnesium excretion despite higher dietary magnesium intake in athletes: a systematic review and meta-analysis		FOOD SCIENCE AND HUMAN WELLNESS	Zhang, HX; Wang, RW; Guo, SS; Tian, QQ; Zhang, S; Guo, L; Liu, TM; Wang, R		2023				10.1016/j.fshw.2023.02.015
Male Athletes and the Cult(ure) of Thinness in Sport		DEVIANT BEHAVIOR	Atkinson, M		2011				10.1080/01639621003748860
Markers of Low-Iron Status Are Associated with Female Athlete Triad Risk Factors		MEDICINE & SCIENCE IN SPORTS & EXERCISE	Finn, EE; Tenforde, AS; Fredericson, M; Golden, NH; Carson, TL; Karvonen-Gutierrez, CA; Carlson, JL		2021				10.1249/MSS.0000000000002660
Maturation process, body dissatisfaction and inappropriate eating behavior in young athletes		REVISTA DE NUTRICAO-BRAZILIAN JOURNAL OF NUTRITION	Fortes, LD; Almeida, SD; Ferreira, MEC		2012
McArdle Disease		ANASTHESIOLOGIE & INTENSIVMEDIZIN	Johnson, M; Stuart, G		2020				10.19224/ai2020.S378
Medical and physiological complications of exercise for individuals with an eating disorder: A narrative review		JOURNAL OF EATING DISORDERS	Quesnel, DA; Cooper, M; Fernandez-del-Valle, M; Reilly, A; Calogero, RM		2023				10.1186/s40337-022-00685-9
Men, Mental Health and Elite Sport: a Narrative Review		SPORTS MEDICINE-OPEN	Souter, G; Lewis, R; Serrant, L		2018				10.1186/s40798-018-0175-7
Menses Requires Energy: A Review of How Disordered Eating, Excessive Exercise, and High Stress Lead to Menstrual Irregularities		CLINICAL THERAPEUTICS	Huhmann, K		2020				10.1016/j.clinthera.2020.01.016
Menstrual dysfunction and body weight dissatisfaction among Finnish young athletes and non-athletes		SCANDINAVIAN JOURNAL OF MEDICINE & SCIENCE IN SPORTS	Ravi, S; Waller, B; Valtonen, M; Villberg, J; Vasankari, T; Parkkari, J; Heinonen, OJ; Alanko, L; Savonen, K; Vanhala, M; Selanne, H; Kokko, S; Kujala, UM		2021				10.1111/sms.13838
Mental health difficulties among professional jockeys: a narrative review		BMJ OPEN SPORT & EXERCISE MEDICINE	King, L; Cullen, SJ; McGoldrick, A; Pugh, J; Warrington, G; Woods, G; Losty, C		2021				10.1136/bmjsem-2021-001078
Mental Health in the Young Athlete		CURRENT PSYCHIATRY REPORTS	Xanthopoulos, MS; Benton, T; Lewis, J; Case, JA; Master, CL		2020				10.1007/s11920-020-01185-w
Micronutrients and athletic performance: A review		FOOD AND CHEMICAL TOXICOLOGY	Beck, KL; von Hurst, PR; O'Brien, WJ; Badenhorst, CE		2021				10.1016/j.fct.2021.112618
Moving from Knowledge to Action: A Qualitative Study of Elite Coaches' Capacity for Early Intervention in Cases of Eating Disorders		INTERNATIONAL JOURNAL OF SPORTS SCIENCE & COACHING	Nowicka, P; Eli, K; Ng, J; Apitzsch, E; Sundgot-Borgen, J		2013				10.1260/1747-9541.8.2.343
Muscle dysmorphia in non-athletes males who practice strength exercise: a systematic review		RBNE-REVISTA BRASILEIRA DE NUTRICAO ESPORTIVA	Fonseca, SJ; de Oliveira, AJ; Pierucci, APT		2014
Muscle Dysmorphia: Risk May Be Influenced by Goals of the Weightlifter		JOURNAL OF STRENGTH AND CONDITIONING RESEARCH	Skemp, KM; Mikat, RP; Schenck, KP; Kramer, NA		2013				10.1519/JSC.0b013e3182825474
MUSCULAR SYSTEM DEVELOPMENT AND HYGIENIC ASSESSMENT OF NUTRITION IN ATHLETES FROM DIFFERENT SPORTS		HUMAN SPORT MEDICINE	Gushturova, IV; Shumikhina, II		2022				10.14529/hsm22s209
Muscularity Beliefs of Female College Student-Athletes		SEX ROLES	Steinfeldt, JA; Carter, H; Benton, E; Steinfeldt, MC		2011				10.1007/s11199-011-9935-2
Muscularity dissatisfaction, supplement use and disordered eating among college athletes		JOURNAL OF SPORT & EXERCISE PSYCHOLOGY	Raudenbush, B; Meyer, B		2001
Nature and efficacy of interventions addressing eating psychopathology in athletes: A systematic review of randomised and nonrandomised trials		EUROPEAN EATING DISORDERS REVIEW	Sandgren, SS; Haycraft, E; Plateau, CR		2020				10.1002/erv.2704
Nutrition and Altitude: Strategies to Enhance Adaptation, Improve Performance and Maintain Health: A Narrative Review		SPORTS MEDICINE	Stellingwerff, T; Peeling, P; Garvican-Lewis, LA; Hall, R; Koivisto, AE; Heikura, IA; Burke, LM		2019				10.1007/s40279-019-01159-w
Nutrition and Athlete Immune Health: New Perspectives on an Old Paradigm		SPORTS MEDICINE	Walsh, NP		2019				10.1007/s40279-019-01160-3
Nutrition and exercise in Pompe disease		ANNALS OF TRANSLATIONAL MEDICINE	Tarnopolsky, MA; Nilsson, MI		2019				10.21037/atm.2019.05.52
Nutrition Assessment of Horse-Racing Athletes		JOURNAL OF COMMUNITY HEALTH	Cotugna, N; Snider, OS; Windish, J		2011				10.1007/s10900-010-9306-x
Nutrition Knowledge of Collegiate Athletes in the United States and the Impact of Sports Dietitians on Related Outcomes: A Narrative Review		NUTRIENTS	Riviere, AJ; Leach, R; Mann, H; Robinson, S; Burnett, DO; Babu, JR; Fruge, AD		2021				10.3390/nu13061772
Nutrition knowledge, opinions, and practices of coaches and athletic trainers at a Division I university		INTERNATIONAL JOURNAL OF SPORT NUTRITION AND EXERCISE METABOLISM	Rockwell, MS; Nickols-Richardson, SM; Thye, FW		2001				10.1123/ijsnem.11.2.174
Nutrition Status of Young Elite Female German Football Players		PEDIATRIC EXERCISE SCIENCE	Braun, H; von Andrian-Werburg, J; Schanzer, W; Thevis, M		2018				10.1123/pes.2017-0072
Nutrition Strategy during an Eight-Day Mountainbike Stage Race - A Case Study		AEROBIC EXERCISE AND ATHLETIC PERFORMANCE: TYPES, DURATION AND HEALTH BENEFITS	Wirnitzer, KC		2010
Nutrition survey in elite rhythmic gymnasts		JOURNAL OF SPORTS MEDICINE AND PHYSICAL FITNESS	Cupisti, A; D'Alessandro, C; Castrogiovanni, S; Barale, A; Morelli, E		2000
Nutrition-Related considerations for health and performance in female Volleyball: A narrative review		JOURNAL OF HUMAN SPORT AND EXERCISE	Miguel-ortega, A; Calleja-gonzalez, JULIO; Mielgo-ayuso, JUAN		2023				10.14198/jhse.2023.182.16
Nutrition, health and performance of endurance athletes		CAHIERS DE NUTRITION ET DE DIETETIQUE	Rousseau, AS		2022				10.1016/j.cnd.2021.11.004
Nutrition, Illness, and Injury in Aquatic Sports		INTERNATIONAL JOURNAL OF SPORT NUTRITION AND EXERCISE METABOLISM	Pyne, DB; Verhagen, EA; Mountjoy, M		2014				10.1123/ijsnem.2014-0008
Nutritional and physiological status of US National Figure Skaters		INTERNATIONAL JOURNAL OF SPORT NUTRITION	Ziegler, PJ; Nelson, JA; Jonnalagadda, SS		1999				10.1123/ijsn.9.4.345
Nutritional aspects in ultra-endurance exercise		CURRENT OPINION IN CLINICAL NUTRITION AND METABOLIC CARE	Peters, EM		2003				10.1097/01.mco.0000078986.18774.90
Nutritional Aspects of the Female Athlete		CLINICS IN SPORTS MEDICINE	Rossi, KA		2017				10.1016/j.csm.2017.05.007
Nutritional behaviors and dietary recommendations for figure skaters		SCIENCE OF FIGURE SKATING	Duffine, AE; Volpe, SL		2018
Nutritional Challenges of Girls and Women		NUTRITION GUIDE FOR PHYSICIANS	Maher, MA; Fireovid, K		2010				10.1007/978-1-60327-431-9_32
Nutritional Concerns among Female International Volunteers Based on the Income and Development Status of Their Country of Service		INTERNATIONAL JOURNAL OF ENVIRONMENTAL RESEARCH AND PUBLIC HEALTH	Jensen, MJ; Brown, KN; Turley, JM; Graf, MI; Dyckman, J; Creer, AR; Fullmer, S		2022				10.3390/ijerph19084846
Nutritional Concerns for the Artistic Athlete		PHYSICAL MEDICINE AND REHABILITATION CLINICS OF NORTH AMERICA	Benardot, D		2021				10.1016/j.pmr.2020.09.008
Nutritional Considerations for Bouldering		INTERNATIONAL JOURNAL OF SPORT NUTRITION AND EXERCISE METABOLISM	Smith, EJ; Storey, R; Ranchordas, MK		2017				10.1123/ijsnem.2017-0043
Nutritional Considerations for Injury Prevention and Recovery in Combat Sports		NUTRIENTS	Turnagol, HH; Kosar, SN; Guzel, Y; Aktitiz, S; Atakan, MM		2022				10.3390/nu14010053
Nutritional Considerations for Para-Cycling Athletes: A Narrative Review		SPORTS	Flueck, JL		2021				10.3390/sports9110154
Nutritional Considerations for the Power Athlete		CURRENT SPORTS MEDICINE REPORTS	Payne, J; Welshans, M; Seeland, S; Nielsen, M		2022				10.1249/JSR.0000000000000975
Nutritional considerations for vegetarian athletes		NUTRITION	Barr, SI; Rideout, CA		2004				10.1016/j.nut.2004.04.015
Nutritional Intake and Energy Availability of Collegiate Distance Runners		JOURNAL OF THE AMERICAN COLLEGE OF NUTRITION	Beermann, BL; Lee, DBG; Almstedt, HC; McCormack, WP		2020				10.1080/07315724.2020.1735570
Nutritional Intake, Sports Nutrition Knowledge and Energy Availability in Female Australian Rules Football Players		NUTRIENTS	Condo, D; Lohman, R; Kelly, M; Carr, A		2019				10.3390/nu11050971
Nutritional optimization for female elite football players-topical review		SCANDINAVIAN JOURNAL OF MEDICINE & SCIENCE IN SPORTS	de Sousa, MV; Lundsgaard, AM; Christensen, PM; Christensen, L; Randers, MB; Mohr, M; Nybo, L; Kiens, B; Fritzen, AM		2022				10.1111/sms.14102
Nutritional practices associated with low energy availability in Division I female soccer players		JOURNAL OF SPORTS SCIENCES	Reed, JL; De Souza, MJ; Kindler, JM; Williams, NI		2014				10.1080/02640414.2014.908321
NUTRITIONAL PROFILE AND COMPARATIVE ANALYSIS OF FOOD HABITS AND NUTRITIONAL STATUS OF PROFESSIONAL ATHLETES OF BASKETBALL, KARATE, TABLE TENNIS AND VOLLEYBALL		RBNE-REVISTA BRASILEIRA DE NUTRICAO ESPORTIVA	Coelho, B; Azeredo, C; Bressan, E; Gandelini, J; Gerbelli, N; Cavignato, P; Silva, R; Zanuto, R; Vasquez, JP; Lima, WP; Romero, A; de Campos, MP		2009
Nutritional profile of adolescents futsal players from Joinville-SC		RBNE-REVISTA BRASILEIRA DE NUTRICAO ESPORTIVA	de Abrao, TCA; Toriani, SD; de Almeida, PHF		2017
NUTRITIONAL RECOMMENDATIONS AND GUIDELINES FOR WOMEN IN GYMNASTICS: CURRENT ASPECTS AND CRITICAL INTERVENTIONS		SCIENCE OF GYMNASTICS JOURNAL	Dallas, GC; Dallas, CG; Simatos, EJ; Simatos, JE		2017
Nutritional Recommendations for Physique Athletes		JOURNAL OF HUMAN KINETICS	Roberts, BM; Helms, ER; Trexler, ET; Fitschen, PJ		2020				10.2478/hukin-2019-0096
Nutritional Recommendations for Synchronized Swimming		INTERNATIONAL JOURNAL OF SPORT NUTRITION AND EXERCISE METABOLISM	Robertson, S; Benardot, D; Mountjoy, M		2014				10.1123/ijsnem.2014-0013
Nutritional Requirements for Maternal and Newborn Health		CURRENT WOMENS HEALTH REVIEWS	Silva, MRG; Bellotto, ML		2015				10.2174/157340481101150914201357
Nutritional Routine of Tae Kwon Do Athletes Prior to Competition: What Is the Impact of Weight Control Practices?		JOURNAL OF THE AMERICAN COLLEGE OF NUTRITION	Papadopoulou, SK; Dalatsi, VA; Methenitis, SK; Feidantsis, KG; Pagkalos, IG; Hassapidou, M		2017				10.1080/07315724.2017.1319305
NUTRITIONAL STATUS AND DIETARY ASSESSMENT OF ELITE FEMALE ARTISTIC AND RHYTHMIC GYMNASTS - A CASE STUDY		SCIENCE OF GYMNASTICS JOURNAL	Dallas, G; Dallas, C; Simatos, J		2016
Nutritional Strategies in the Rehabilitation of Musculoskeletal Injuries in Athletes: A Systematic Integrative Review		NUTRIENTS	Giraldo-Vallejo, JE; Cardona-Guzman, MA; Rodriguez-Alcivar, EJ; Koci, J; Petro, JL; Kreider, RB; Cannataro, R; Bonilla, DA		2023				10.3390/nu15040819
Nutritional strategies of British professional and amateur natural bodybuilders during competition preparation		JOURNAL OF THE INTERNATIONAL SOCIETY OF SPORTS NUTRITION	Chappell, AJ; Simper, T; Helms, E		2019				10.1186/s12970-019-0302-y
Physical Therapy Interventions in Patients with Anorexia Nervosa: A Systematic Review		INTERNATIONAL JOURNAL OF ENVIRONMENTAL RESEARCH AND PUBLIC HEALTH	Minano-Garrido, EJ; Catalan-Matamoros, D; Gomez-Conesa, A		2022				10.3390/ijerph192113921
Physiological aspects and clinical sequelae of energy deficiency and hypoestrogenism in exercising women		HUMAN REPRODUCTION UPDATE	De Souza, MJ; Williams, NI		2004				10.1093/humupd/dmh033
Prevalence and sport-related predictors of disturbed eating attitudes and behaviors: Moderating effects of sex and age		SCANDINAVIAN JOURNAL OF MEDICINE & SCIENCE IN SPORTS	Lanfranchi, MC; Maiano, C; Morin, AJS; Therme, P		2014				10.1111/sms.12044
Prevalence of amenorrhea in elite female competitive climbers		FRONTIERS IN SPORTS AND ACTIVE LIVING	Joubert, L; Warme, A; Larson, A; Gronhaug, G; Michael, M; Schoeffl, V; Burtscher, E; Meyer, N		2022				10.3389/fspor.2022.895588
Prevalence of disordered eating in elite female athletes in team sports in Greece		EUROPEAN JOURNAL OF SPORT SCIENCE	Kampouri, D; Kotopoulea-Nikolaidi, M; Daskou, S; Giannopoulou, I		2019				10.1080/17461391.2019.1587520
Prevalence of Eating Disorder Risk and Body Image Dissatisfaction among ROTC Cadets		INTERNATIONAL JOURNAL OF ENVIRONMENTAL RESEARCH AND PUBLIC HEALTH	Smith, A; Emerson, D; Winkelmann, Z; Potter, D; Torres-McGehee, T		2020				10.3390/ijerph17218137
Prevalence of Eating Disorders and Disordered Eating Behaviors Among Male Collegiate Athletes		PSYCHOLOGY OF MEN & MASCULINITY	Petrie, TA; Greenleaf, C; Reel, J; Carter, J		2008				10.1037/a0013178
PREVALENCE OF EATING DISORDERS IN ELITE FEMALE ATHLETES		INTERNATIONAL JOURNAL OF SPORT NUTRITION	SUNDGOTBORGEN, J		1993				10.1123/ijsn.3.1.29
Prevalence of female athlete triad characteristics in a club triathlon team		ARCHIVES OF PHYSICAL MEDICINE AND REHABILITATION	Hoch, AZ; Stavrakos, JE; Schimke, JE		2007				10.1016/j.apmr.2007.02.035
Prevalence of Female Athlete Triad Risk Factors among Female International Volunteers and College Age-Matched Controls		INTERNATIONAL JOURNAL OF ENVIRONMENTAL RESEARCH AND PUBLIC HEALTH	Freire, AN; Brown, KN; Fleischer, SH; Eggett, DL; Creer, AR; Graf, MI; Dyckman, J; Turley, JM; Fullmer, S		2022				10.3390/ijerph19031223
Prevalence of Female Athlete Triad Risk Factors and Iron Supplementation Among High School Distance Runners: Results From a Triad Risk Screening Tool		ORTHOPAEDIC JOURNAL OF SPORTS MEDICINE	Skorseth, P; Segovia, N; Hastings, K; Kraus, E		2020				10.1177/2325967120959725
Prevalence of Indicators of Low Energy Availability in Elite Female Sprinters		INTERNATIONAL JOURNAL OF SPORT NUTRITION AND EXERCISE METABOLISM	Sygo, J; Coates, AM; Sesbreno, E; Mountjoy, ML; Burr, JF		2018				10.1123/ijsnem.2017-0397
Prevalence of Individual and Combined Components of the Female Athlete Triad		MEDICINE AND SCIENCE IN SPORTS AND EXERCISE	Gibbs, JC; Williams, NI; De Souza, MJ		2013				10.1249/MSS.0b013e31827e1bdc
Prevalence of Risk for Orthorexia in Athletes Using the ORTO-15 Questionnaire: A Systematic Mini-Review		FRONTIERS IN PSYCHOLOGY	Paludo, AC; Magatao, M; Martins, HRF; Martins, MVS; Kumstat, M		2022				10.3389/fpsyg.2022.856185
Prevalence of Surrogate Markers of Relative Energy Deficiency in Male Norwegian Olympic-Level Athletes		INTERNATIONAL JOURNAL OF SPORT NUTRITION AND EXERCISE METABOLISM	Stenqvist, TB; Melin, AK; Garthe, I; Slater, G; Paulsen, G; Iraki, J; Areta, J; Torstveit, MK		2021				10.1123/ijsnem.2020-0368
Prevalence of symptoms of common mental disorders among elite Canadian athletes		PSYCHOLOGY OF SPORT AND EXERCISE	Poucher, ZA; Tamminen, KA; Sabiston, CM; Cairney, J; Kerr, G		2021				10.1016/j.psychsport.2021.102018
Prevalence of the female athlete triad in Edirne, Turkey		JOURNAL OF SPORTS SCIENCE AND MEDICINE	Vardar, SA; Vardar, E; Altun, GD; Kurt, C; Ozturk, L		2005
Prevalence of the Female Athlete Triad in High School Athletes and Sedentary Students		CLINICAL JOURNAL OF SPORT MEDICINE	Hoch, AZ; Pajewski, NM; Moraski, L; Carrrera, GF; Wilson, CR; Hoffmann, RG; Schimke, JE; Gutterman, DD		2009				10.1097/JSM.0b013e3181b8c136
Prevalence, Magnitude, and Methods of Rapid Weight Loss among Judo Competitors		MEDICINE AND SCIENCE IN SPORTS AND EXERCISE	Artioli, GG; Gualano, B; Franchini, E; Scagliusi, FB; Takesian, M; Fuchs, M; Lancha, AH		2010				10.1249/MSS.0b013e3181ba8055
Psychological Preparation of Competitive Judokas - A Review		JOURNAL OF SPORTS SCIENCE AND MEDICINE	Ziv, G; Lidor, R		2013
Psychology of Physical Activity and Sport		HALLAZGOS-REVISTA DE INVESITIGACIONES	Jimenez, AS; Ariza, HHL		2012
Psychopathology in children and adolescents with intensive physical activity: case study and overview		ANNALES MEDICO-PSYCHOLOGIQUES	Purper-Ouakil, D; Michel, G; Baup, N; Mouren-Simeoni, MC		2002				10.1016/S0003-4487(02)00233-0
Relationship between body mass index and physical fitness of children and adolescents in Xinjiang, China: a cross-sectional study		BMC PUBLIC HEALTH	Chen, GW; Chen, JJ; Liu, JZ; Hu, YY; Liu, Y		2022				10.1186/s12889-022-14089-6
Relative Energy Deficiency in Sport (RED-S) in Adolescents - A Practical Review		INTERNATIONAL JOURNAL OF SPORTS MEDICINE	Gould, RJ; Ridout, AJ; Newton, JL		2023				10.1055/a-1947-3174
Retired Athletes and the Intersection of Food and Body: A Systematic Literature Review Exploring Compensatory Behaviours and Body Change		NUTRIENTS	Buckley, GL; Hall, LE; Lassemillante, ACM; Ackerman, KE; Belski, R		2019				10.3390/nu11061395
Retraining and Nutritional Strategy of an Endurance Master Athlete Following Hip Arthroplasty: A Case Study		FRONTIERS IN SPORTS AND ACTIVE LIVING	Louis, J; Tiollier, E; Lamb, A; Bontemps, B; Areta, J; Bernard, T		2020				10.3389/fspor.2020.00009
Review: questionnaires as measures for low energy availability (LEA) and relative energy deficiency in sport (RED-S) in athletes		JOURNAL OF EATING DISORDERS	Sim, A; Burns, SF		2021				10.1186/s40337-021-00396-7
Rhodiola rosea: A versatile adaptogen		COMPREHENSIVE REVIEWS IN FOOD SCIENCE AND FOOD SAFETY	Khanum, F; Bawa, AS; Singh, B		2005				10.1111/j.1541-4337.2005.tb00073.x
Risk and protective factors for mental ill-health in elite para- and non-para athletes		FRONTIERS IN PSYCHOLOGY	Olive, LS; Rice, SM; Gao, CRLE; Pilkington, V; Walton, CC; Butterworth, M; Abbott, L; Cross, G; Clements, M; Purcell, R		2022				10.3389/fpsyg.2022.939087
RISK AND TRIGGER FACTORS FOR THE DEVELOPMENT OF EATING DISORDERS IN FEMALE ELITE ATHLETES		MEDICINE AND SCIENCE IN SPORTS AND EXERCISE	SUNDGOTBORGEN, J		1994
Risk behaviors for food disorders in Joinville swimming athletes-SC		RBNE-REVISTA BRASILEIRA DE NUTRICAO ESPORTIVA	Schmoeller, GS; Toriani, SD; Turmina, J; Nunes, A		2019
RISK FACTORS FOR EATING DISORDERS AMONG CHINESE AND INTERNATIONAL UNIVERSITY STUDENTS: A COMPARATIVE CROSS-SECTIONAL STUDY		CENTRAL EUROPEAN JOURNAL OF PUBLIC HEALTH	Yaqoob, A; Majeed, I; Khalid, H; Hussain, S; Shahid, MH; Majeed, F; Obaid-Ul-Hassan; Ijaz-Ul-Haq; Qing, F		2022				10.21101/cejph.a6998
RISK FACTORS FOR STRESS FRACTURES AMONG FEMALE ATHLETES FROM DIFFERENT SPORTS		INTERNATIONAL SCIENTIFIC CONGRESS APPLIED SPORTS SCIENCES (ICASS2019) / BALKAN SCIENTIFIC CONGRESS PHYSICAL EDUCATION, SPORTS, HEALTH	Dimitrova, D; Miloshova, E; Mladenov, L		2019
Risk Factors for Stress Fractures in Female Runners: Results of a Survey		INTERNATIONAL JOURNAL OF SPORTS PHYSICAL THERAPY	Johnston, TE; Jakavick, AE; Mancuso, CA; McGee, KC; Wei, L; Wright, ML; Close, J; Shimada, A; Leiby, BE		2021				10.26603/001c.18806
Risk for disordered eating relates to both gender and ethnicity for college students		JOURNAL OF THE AMERICAN COLLEGE OF NUTRITION	Hoerr, SL; Bokram, R; Lugo, B; Bivins, T; Keast, DR		2002				10.1080/07315724.2002.10719228
Risk of eating disorders dietary: Consumption profile and body composition of athletes and sportspeople		RBONE-REVISTA BRASILEIRA DE OBESIDADE NUTRICAO E EMAGRECIMENTO	Menezes, GS; de Araujo, KD; Gome, AD; Ravagnani, CDC; Sanches, FLZ		2022
Risk of female athlete triad development in Japanese collegiate athletes is related to sport type and competitive level		INTERNATIONAL JOURNAL OF WOMENS HEALTH	Sawai, A; Mathis, BJ; Natsui, H; Zaboronok, A; Mitsuhashi, R; Warashina, Y; Mesaki, N; Shiraki, H; Watanabe, K		2018				10.2147/IJWH.S175446
Risk of Low Energy Availability in National and International Level Paralympic Athletes: An Exploratory Investigation		NUTRIENTS	Pritchett, K; DiFolco, A; Glasgow, S; Pritchett, R; Williams, K; Stellingwerff, T; Roney, P; Scaroni, S; Broad, E		2021				10.3390/nu13030979
Risk of Low Energy Availability, Disordered Eating, Exercise Addiction, and Food Intolerances in Female Endurance Athletes		FRONTIERS IN SPORTS AND ACTIVE LIVING	Fahrenholtz, IL; Melin, AK; Wasserfurth, P; Stenling, A; Logue, D; Garthe, I; Koehler, K; Grafnings, M; Lichtenstein, MB; Madigan, S; Torstveit, MK		2022				10.3389/fspor.2022.869594
Role of Creatine Supplementation in Conditions Involving Mitochondrial Dysfunction: A Narrative Review		NUTRIENTS	Marshall, RP; Droste, JN; Giessing, J; Kreider, RB		2022				10.3390/nu14030529
Role of energy balance in athletic menstrual dysfunction		INTERNATIONAL JOURNAL OF SPORT NUTRITION	Dueck, CA; Manore, MM; Matt, KS		1996				10.1123/ijsn.6.2.165
Role of Relative Malnutrition in Exercise Hypogonadal Male Condition		MEDICINE AND SCIENCE IN SPORTS AND EXERCISE	Zekarias, K; Shrestha, RT		2019				10.1249/MSS.0000000000001783
Role of Uniforms in the Body Image of Female College Volleyball Players		COUNSELING PSYCHOLOGIST	Steinfeldt, JA; Zakrajsek, RA; Bodey, KJ; Middendorf, KG; Martin, SB		2013				10.1177/0011000012457218
Sacral stress fractures in athletes		EUROPEAN SPINE JOURNAL	Ner, EB; Rabau, O; Dosani, S; Hazan, U; Anekstein, Y; Smorgick, Y		2022				10.1007/s00586-021-07043-4
Sarcopenia in Nursing Home Residents		JOURNAL OF THE AMERICAN MEDICAL DIRECTORS ASSOCIATION	Bauer, JM; Kaiser, MJ; Sieber, CC		2008				10.1016/j.jamda.2008.04.010
School sports and eating disorders		RETOS-NUEVAS TENDENCIAS EN EDUCACION FISICA DEPORTE Y RECREACION	Martinez-Rodriguez, A; Leyva-Vela, B; Cuestas-Calero, BJ; Reche, C		2018
Screening for Low Energy Availability in Male Athletes: Attempted Validation of LEAM-Q		NUTRIENTS	Lundy, B; Torstveit, MK; Stenqvist, TB; Burke, LM; Garthe, I; Slater, GJ; Ritz, C; Melin, AK		2022				10.3390/nu14091873
Self-compassion and Eudaimonic Well-Being During Emotionally Difficult Times in Sport		JOURNAL OF HAPPINESS STUDIES	Ferguson, LJ; Kowalski, KC; Mack, DE; Sabiston, CM		2015				10.1007/s10902-014-9558-8
Sex steroid metabolism and menstrual irregularities in the exercising female - A review		SPORTS MEDICINE	De Cree, C		1998				10.2165/00007256-199825060-00003
Systematic review of risk factors for eating psychopathology in athletes: A critique of an etiological model		EUROPEAN EATING DISORDERS REVIEW	Stoyel, H; Slee, A; Meyer, C; Serpell, L		2020				10.1002/erv.2711
TASK AND EGO GOAL ORIENTATIONS IN COMPETITIVE SPORT: A QUANTITATIVE REVIEW OF THE LITERATURE FROM 1989 TO 2016		KINESIOLOGY	Lochbaum, M; Cetinkalp, ZK; Graham, KA; Wright, T; Zazo, R		2016				10.26582/k.48.1.14
Teammate influences and relationship quality are associated with eating and exercise psychopathology in athletes		APPETITE	Scott, CL; Haycraft, E; Plateau, CR		2019				10.1016/j.appet.2019.104404
Teammate influences on the eating attitudes and behaviours of athletes: A systematic review		PSYCHOLOGY OF SPORT AND EXERCISE	Scott, CL; Haycraft, E; Plateau, CR		2019				10.1016/j.psychsport.2019.02.006
Teammate influences, psychological well-being, and athletes' eating and exercise psychopathology: A moderated mediation analysis		INTERNATIONAL JOURNAL OF EATING DISORDERS	Scott, CL; Plateau, CR; Haycraft, E		2020				10.1002/eat.23222
Temperament and Risk for Exercise Dependence: Results of a Pilot Study in Female Patients with Eating Disorders Compared to Elite Athletes		PSYCHOPATHOLOGY	Muller, A; Claes, L; Wos, K; Kerling, A; Wunsch-Leiteritz, W; Cook, B; de Zwaan, M		2015				10.1159/000436978
Testosterone concentrations in female athletes and ballet dancers with menstrual disorders		EUROPEAN JOURNAL OF SPORT SCIENCE	Lagowska, K; Kapczuk, K		2016				10.1080/17461391.2015.1034786
Testosterone Imposters: An Analysis of Popular Online Testosterone Boosting Supplements		JOURNAL OF SEXUAL MEDICINE	Balasubramanian, A; Thirumavalavan, N; Srivatsav, A; Yu, J; Lipshultz, LI; Pastuszak, AW		2019				10.1016/j.jsxm.2018.12.008
THE ADOLESCENT BODY IMAGE SATISFACTION SCALE FOR MALES: EXPLORATORY FACTOR ANALYSIS AND IMPLICATIONS FOR STRENGTH AND CONDITIONING PROFESSIONALS		JOURNAL OF STRENGTH AND CONDITIONING RESEARCH	Leone, JE; Mullin, EM; Maurer-Starks, SS; Rovito, MJ		2014				10.1519/JSC.0000000000000439
The Effects of Medium-Chain Triglyceride Oil Supplementation on Endurance Performance and Substrate Utilization in Healthy Populations: A Systematic Review		JOURNAL OF OBESITY & METABOLIC SYNDROME	Chapman-Lopez, TJ; Koh, Y		2022				10.7570/jomes22028
THE FEMALE ATHLETE TRIAD IN GYMNASTICS		SCIENCE OF GYMNASTICS JOURNAL	Siatras, T; Mameletzi, D		2014
The female athlete triad myth - Response		MEDICINE AND SCIENCE IN SPORTS AND EXERCISE	Torstveit, MK; Sundgot-Borgen, J		2006				10.1249/01.mss.0000210151.88914.ab
The female athlete triad, eating disorders, amenorrhea, osteoporosis		ARCHIVES DE PEDIATRIE	Fraisse, F		2003				10.1016/S0929-693X(03)90442-8
The female athlete triad: An emerging role for physical therapy		JOURNAL OF ORTHOPAEDIC & SPORTS PHYSICAL THERAPY	Papanek, PE		2003				10.2519/jospt.2003.33.10.594
The female athlete triad: Body image and disordered eating		ATHLETIC THERAPY TODAY	Vinci, DM		1999				10.1123/att.4.4.16
The female athlete triad: It takes a team		CLEVELAND CLINIC JOURNAL OF MEDICINE	Mehta, J; Thompson, B; Kling, JM		2018				10.3949/ccjm.85a.16137
The female athlete's triad: eating disorders, menstrual cycle disturbances, and osteoporosis		MEDIZINISCHE WELT	Platen, P		1999
The female collegiate cross-country runner: Nutritional knowledge and attitudes		JOURNAL OF ATHLETIC TRAINING	Zawila, LG; Steib, CSM; Hoogenboom, B		2003
The impact of dieting culture is different between sexes in endurance athletes: a cross-sectional analysis		BMC SPORTS SCIENCE MEDICINE AND REHABILITATION	Graybeal, AJ; Kreutzer, A; Willis, JL; Braun-Trocchio, R; Moss, K; Shah, M		2022				10.1186/s13102-022-00549-4
The Mental Health of Elite Athletes: A Narrative Systematic Review		SPORTS MEDICINE	Rice, SM; Purcell, R; De Silva, S; Mawren, D; McGorry, PD; Parker, AG		2016				10.1007/s40279-016-0492-2
The mental health of student-athletes: a systematic scoping review		INTERNATIONAL REVIEW OF SPORT AND EXERCISE PSYCHOLOGY	Kegelaers, J; Wylleman, P; Defruyt, S; Praet, L; Stambulova, N; Torregrossa, M; Kentta, G; De Brandt, K		2022				10.1080/1750984X.2022.2095657
The Path Towards Progress: A Critical Review to Advance the Science of the Female and Male Athlete Triad and Relative Energy Deficiency in Sport		SPORTS MEDICINE	De Souza, MJ; Strock, NCA; Ricker, EA; Koltun, KJ; Barrack, M; Joy, E; Nattiv, A; Hutchinson, M; Misra, M; Williams, NI		2022				10.1007/s40279-021-01568-w
THE PREVALENCE AND CONSEQUENCES OF SUBCLINICAL EATING DISORDERS IN FEMALE ATHLETES		INTERNATIONAL JOURNAL OF SPORT NUTRITION	BEALS, KA; MANORE, MM		1994				10.1123/ijsn.4.2.175
The Prevalence of at Risk Eating Disorders among Athletes in Jordan		SPORTS	Ghazzawi, HA; Alhaj, OA; Nemer, LS; Amawi, AT; Trabelsi, K; Jahrami, HA		2022				10.3390/sports10110182
The prevalence of disordered eating and possible health consequences in adolescent female tennis players from Rio de Janeiro, Brazil		APPETITE	Coelho, GMD; de Farias, MLF; de Mendonca, LMC; de Mello, DB; Lanzillotti, HS; Ribeiro, BG; Soares, ED		2013				10.1016/j.appet.2013.01.001
The Prevalence of Vitamin Supplementation in Ultraendurance Triathletes		INTERNATIONAL JOURNAL OF SPORT NUTRITION AND EXERCISE METABOLISM	Knez, WL; Peake, JM		2010				10.1123/ijsnem.20.6.507
The Relationship Between Eating Disorders, Disordered Eating, and Injury in Athletes: A Critically Appraised Topic		JOURNAL OF SPORT REHABILITATION	Hamstra-Wright, KL; Bliven, KCH; Coumbe-Lilley, JE; Djelovic, E; Patel, J		2023				10.1123/jsr.2022-0370
Understanding How Organized Youth Sport May Be Harming Individual Players within the Family Unit: A Literature Review		INTERNATIONAL JOURNAL OF ENVIRONMENTAL RESEARCH AND PUBLIC HEALTH	Bean, CN; Fortier, M; Post, C; Chima, K		2014				10.3390/ijerph111010226
Update on estimating athlete caloric expenditure: the use of energy availability		RBNE-REVISTA BRASILEIRA DE NUTRICAO ESPORTIVA	Costa, AAA; Silva, JMF; Viebig, RF		2017
Update on the relationship between magnesium and exercise		MAGNESIUM RESEARCH	Nielsen, FH; Lukaski, HC		2006
Vitamin D and Physical Performance		SPORTS MEDICINE	Moran, DS; McClung, JP; Kohen, T; Lieberman, HR		2013				10.1007/s40279-013-0036-y
Vitamin D and Stress Fractures in Sport: Preventive and Therapeutic Measures-A Narrative Review		MEDICINA-LITHUANIA	Knechtle, B; Jastrzebski, Z; Hill, L; Nikolaidis, PT		2021				10.3390/medicina57030223
Vitamin D Status Relative to Diet, Lifestyle, Injury, and Illness in College Athletes		MEDICINE & SCIENCE IN SPORTS & EXERCISE	Halliday, TM; Peterson, NJ; Thomas, JJ; Kleppinger, K; Hollis, BW; Larson-Meyer, DE		2011				10.1249/MSS.0b013e3181eb9d4d
Vitamin D, sport and health: a still unresolved clinical issue		JOURNAL OF ENDOCRINOLOGICAL INVESTIGATION	Di Luigi, L; Antinozzi, C; Piantanida, E; Sgro, P		2020				10.1007/s40618-020-01347-w
Vitamin E and exertional rhabdomyolysis during endurance sled dog racing		NEUROMUSCULAR DISORDERS	Piercy, RJ; Hinchcliff, KW; Morley, PS; DiSilvestro, RA; Reinhart, GA; Nelson, SL; Schmidt, KE; Craig, AM		2001				10.1016/S0960-8966(00)00199-1
We need a game plan: Relations among coaching style, need satisfaction, motivation, and disordered eating		INTERNATIONAL JOURNAL OF SPORT PSYCHOLOGY	Kaliush, PR; Ambwani, S		2019				10.7352/IJSP.2019.50.320
Weight and eating disorders in elite athletes		SCANDINAVIAN JOURNAL OF MEDICINE & SCIENCE IN SPORTS	Sundgot-Borgen, J		2002
Weight concern, body image, and abnormal eating in college women tennis players and their coaches		INTERNATIONAL JOURNAL OF SPORT NUTRITION	Harris, MB		2000
Weight Management in the Performance Athlete		NUTRITIONAL COACHING STRATEGY TO MODULATE TRAINING EFFICIENCY	Manore, MM		2013				10.1159/000345831
Weight pressures in sport: Examining the factor structure and incremental validity of the weight pressures in sport - Females		EATING BEHAVIORS	Reel, JJ; Petrie, TA; SooHoo, S; Anderson, CM		2013				10.1016/j.eatbeh.2013.01.003
Weight-bearing exercise and markers of bone turnover in female athletes		JOURNAL OF APPLIED PHYSIOLOGY	Creighton, DL; Morgan, AL; Boardley, D; Brolinson, PG		2001				10.1152/jappl.2001.90.2.565
WEIGHT-LOSS, PSYCHOLOGICAL, AND NUTRITIONAL PATTERNS IN COMPETITIVE MALE BODY-BUILDERS		INTERNATIONAL JOURNAL OF EATING DISORDERS	ANDERSEN, RE; BARLETT, SJ; MORGAN, GD; BROWNELL, KD		1995				10.1002/1098-108X(199507)18:1<49::AID-EAT2260180106>3.0.CO;2-C
When food becomes a cry for help		JOURNAL OF THE AMERICAN DIETETIC ASSOCIATION	Hahn, NI; Woolsey, MM		1998				10.1016/S0002-8223(98)00090-X
Where do you go when your periods go?: A case-study examining secondary amenorrhea in a professional internationally-capped female soccer player through the lens of the sport nutritionist		SCIENCE AND MEDICINE IN FOOTBALL	Parker, LJF; Elliott-Sale, KJ; Hannon, M; Morton, JP; Close, GL		2022				10.1080/24733938.2022.2123555
WORKING WITH COLLEGE ATHLETES, COACHES, AND TRAINERS AT A MAJOR UNIVERSITY		INTERNATIONAL JOURNAL OF SPORT NUTRITION	CLARK, KL		1994				10.1123/ijsn.4.2.135
Youth Athlete Development and Nutrition		SPORTS MEDICINE	Desbrow, B		2021				10.1007/s40279-021-01534-6
Zinc status in athletes - Relation to diet and exercise		SPORTS MEDICINE	Micheletti, A; Rossi, R; Rufini, S		2001				10.2165/00007256-200131080-00002
Prediabetes Conversion to Normoglycemia Is Superior Adding a Low-Carbohydrate and Energy Deficit Formula Diet to Lifestyle Intervention-A 12-Month Subanalysis of the ACOORH Trial	Röhling M, Kempf K, Banzer W, Berg A, Braumann KM, Tan S, Halle M, McCarthy D, Pinget M, Predel HG, Scholze J, Toplak H, Martin S, Acoorh Study Group.	Nutrients. 2020 Jul 7;12(7):2022. doi: 10.3390/nu12072022.	Röhling M	Nutrients	2020	2020-07-11	PMC7400892		10.3390/nu12072022
Alternate-Day High-Fat Diet Induces an Increase in Mitochondrial Enzyme Activities and Protein Content in Rat Skeletal Muscle		NUTRIENTS	Li, X; Higashida, K; Kawamura, T; Higuchi, M		2016				10.3390/nu8040203
Food resources and foraging habits of the common shrew, Sorex araneus: does winter food shortage explain Dehnel's phenomenon?		OIKOS	Churchfield, S; Rychlik, L; Taylor, JRE		2012				10.1111/j.1600-0706.2011.20462.x
Impact of a 12-month multifaceted neurological physiotherapy intervention on gross motor function in women with Rett syndrome		JOURNAL OF INTEGRATIVE NEUROSCIENCE	Kapel, A; Kovacic, T; Kos, N; Velnar, T		2022				10.31083/j.jin2102059
Impact of a home-based nutrition and exercise intervention in improving functional capacity associated with falls among rural seniors in Canada		QUALITY IN AGEING AND OLDER ADULTS	Johnson, S; McLeod, B; Gupta, S; McLeod, K		2018				10.1108/QAOA-11-2017-0044
Impairment of Anaerobic Capacity in Adults With Growth Hormone Deficiency		JOURNAL OF CLINICAL ENDOCRINOLOGY & METABOLISM	Chikani, V; Cuneo, RC; Hickman, I; Ho, KKY		2015				10.1210/jc.2015-1006
Leptin ameliorates the immunity, but not reproduction, trade-off with endurance in lizards		JOURNAL OF COMPARATIVE PHYSIOLOGY B-BIOCHEMICAL SYSTEMS AND ENVIRONMENTAL PHYSIOLOGY	Wang, AZ; Husak, JF; Lovern, M		2019				10.1007/s00360-019-01202-2
Lessons from experimental disruptions of the menstrual cycle in humans and monkeys		MEDICINE AND SCIENCE IN SPORTS AND EXERCISE	Williams, NI		2003				10.1249/01.MSS.0000084528.13358.67
Lipidomics Analysis Reveals Efficient Storage of Hepatic Triacylglycerides Enriched in Unsaturated Fatty Acids after One Bout of Exercise in Mice		PLOS ONE	Hu, CX; Hoene, M; Zhao, XJ; Haring, HU; Schleicher, E; Lehmann, R; Han, XL; Xu, GW; Weigert, C		2010				10.1371/journal.pone.0013318
Metabolic Reprogramming during Purine Stress in the Protozoan Pathogen Leishmania donovani		PLOS PATHOGENS	Martin, JL; Yates, PA; Soysa, R; Alfaro, JF; Yang, F; Burnum-Johnson, KE; Petyuk, VA; Weitz, KK; Camp, DG; Smith, RD; Wilmarth, PA; David, LL; Ramasamy, G; Myler, PJ; Carter, NS		2014				10.1371/journal.ppat.1003938
Mice selectively bred for high voluntary wheel-running behavior conserve more fat despite increased exercise		PHYSIOLOGY & BEHAVIOR	Hiramatsu, L; Garland, T		2018				10.1016/j.physbeh.2018.04.010
Nitrate-induced improvements in exercise performance are coincident with exuberant changes in metabolic genes and the metabolome in zebrafish (Danio rerio) skeletal muscle		JOURNAL OF APPLIED PHYSIOLOGY	Keller, RM; Beaver, LM; Reardon, PN; Prater, MC; Truong, L; Robinson, MM; Tanguay, RL; Stevens, JF; Hord, NG		2021				10.1152/japplphysiol.00185.2021
Nutrient-dense foods and exercise in frail elderly: effects on B vitamins, homocysteine, methylmalonic acid, and neuropsychological functioning		AMERICAN JOURNAL OF CLINICAL NUTRITION	de Jong, N; Paw, MJMCA; de Groot, LCPGM; Rutten, RAM; Swinkels, DW; Kok, FJ; van STaveren, WA		2001
Papel de la alimentacion en la respuesta a infecciones respiratorias altas en atletas de elite		ARCHIVOS LATINOAMERICANOS DE NUTRICION	Diaz, MA; Gimenez-Blasi, N; Latorre, JA; Martinez-Bebia, M; Bach-Faig, A; Mariscal-Arcas, M		2021				10.37527/2021.71.1.007
Physical Performance of Migrant Schoolchildren with Marginal and Severe Iron Deficiency in the Suburbs of Beijing		BIOMEDICAL AND ENVIRONMENTAL SCIENCES	Wang, J; Huo, JS; Sun, J; Ning, ZX		2009				10.1016/S0895-3988(09)60064-7
Synergistic effect of combined oyster peptide and ginseng extracts on anti-exercise-fatigue and promotion of sexual interest activity in male ICR mice		JOURNAL OF FUNCTIONAL FOODS	Luo, XL; Liu, WX; Zhong, H; Yan, YQ; Feng, FQ; Zhao, MJ		2021				10.1016/j.jff.2021.104700
Cognitive Effects of Astaxanthin Pretreatment on Recovery From Traumatic Brain Injury		FRONTIERS IN NEUROLOGY	Fleischmann, C; Shohami, E; Trembovler, V; Heled, Y; Horowitz, M		2020				10.3389/fneur.2020.00999
Dietary Strategies to Attenuate Muscle Loss during Recovery from Injury		NUTRITIONAL COACHING STRATEGY TO MODULATE TRAINING EFFICIENCY	Tipton, KD		2013				10.1159/000345818
Overweight preoccupation is associated with eating pathology in male collegiate athletes with body dissatisfaction		EATING AND WEIGHT DISORDERS-STUDIES ON ANOREXIA BULIMIA AND OBESITY	Murray, MF; Perelman, H; Sandhu, D; Quinones, IC; Haedt-Matt, AA		2022				10.1007/s40519-022-01378-7
Videofluoroscopic Profiles of Swallowing and Airway Protection Post-traumatic Cervical Spinal Cord Injury		DYSPHAGIA	Hamilton, VK; Pitts, LL; Walaszek, EA; Cherney, LR		2022				10.1007/s00455-022-10407-7
Dysphagia diagnosis with questionnaire, tongue strength measurement, and FEES in patients with childhood-onset muscular dystrophy	Printza A, Goutsikas C, Triaridis S, Kyrgidis A, Haidopoulou K, Constantinidis J, Pavlou E.	Int J Pediatr Otorhinolaryngol. 2019 Feb;117:198-203. doi: 10.1016/j.ijporl.2018.12.005. Epub 2018 Dec 5.	Printza A	Int J Pediatr Otorhinolaryngol	2019	2018-12-23			10.1016/j.ijporl.2018.12.005
Effect of locally produced complementary foods on fat-free mass, linear growth, and iron status among Kenyan infants: A randomized controlled trial	Konyole SO, Omollo SA, Kinyuru JN, Skau JKH, Owuor BO, Estambale BB, Filteau SM, Michaelsen KF, Friis H, Roos N, Owino VO.	Matern Child Nutr. 2019 Oct;15(4):e12836. doi: 10.1111/mcn.12836. Epub 2019 Jun 13.	Konyole SO	Matern Child Nutr	2019	2019-05-03	PMC6859993		10.1111/mcn.12836
Effects of changing from a diet with saturated fat to a diet with n-6 polyunsaturated fat on the serum metabolome in relation to cardiovascular disease risk factors	Pigsborg K, Gürdeniz G, Rangel-Huerta OD, Holven KB, Dragsted LO, Ulven SM.	Eur J Nutr. 2022 Jun;61(4):2079-2089. doi: 10.1007/s00394-021-02796-6. Epub 2022 Jan 9.	Pigsborg K	Eur J Nutr	2022	2022-01-09	PMC9106625		10.1007/s00394-021-02796-6
Energy Availability and Nutritional Intake during Different Training Phases of Wheelchair Athletes	Hertig-Godeschalk A, Ruettimann B, Valido E, Glisic M, Stoyanov J, Flueck JL.	Nutrients. 2023 May 31;15(11):2578. doi: 10.3390/nu15112578.	Hertig-Godeschalk A	Nutrients	2023	2023-06-10	PMC10255248		10.3390/nu15112578
Managing Risk of Non-Communicable Diseases in Women with Bulimia Nervosa or Binge Eating Disorders: A Randomized Trial with 12 Months Follow-Up	Mathisen TF, Sundgot-Borgen J, Rosenvinge JH, Bratland-Sanda S.	Nutrients. 2018 Dec 3;10(12):1887. doi: 10.3390/nu10121887.	Mathisen TF	Nutrients	2018	2018-12-06	PMC6315508		10.3390/nu10121887
Metabolic and functional effects of glutamate intake in patients with chronic obstructive pulmonary disease (COPD)	Rutten EP, Engelen MP, Gosker H, Bast A, Cosemans K, Vissers YL, Wouters EF, Deutz NE, Schols AM.	Clin Nutr. 2008 Jun;27(3):408-15. doi: 10.1016/j.clnu.2008.03.001. Epub 2008 Apr 22.	Rutten EP	Clin Nutr	2008	2008-04-25			10.1016/j.clnu.2008.03.001
The effect of acute and 7-days dietary nitrate on mechanical efficiency, exercise performance and cardiac biomarkers in patients with chronic obstructive pulmonary disease	Beijers RJHCG, Huysmans SMD, van de Bool C, Kingma BRM, Verdijk LB, van Loon LJC, Meex SJR, Gosker HR, Schols AMWJ.	Clin Nutr. 2018 Dec;37(6 Pt A):1852-1861. doi: 10.1016/j.clnu.2017.10.011. Epub 2017 Oct 31.	Beijers RJHCG	Clin Nutr	2018	2017-11-08			10.1016/j.clnu.2017.10.011
Creatine supplementation in health and disease. Effects of chronic creatine ingestion in vivo: Down-regulation of the expression of creatine transporter isoforms in skeletal muscle		MOLECULAR AND CELLULAR BIOCHEMISTRY	Guerrero-Ontiveros, ML; Wallimann, T		1998
Dynamic organization of mitochondria in human heart and in myocardial disease		INTERNATIONAL JOURNAL OF BIOCHEMISTRY & CELL BIOLOGY	Hoppel, CL; Tandler, B; Fujioka, H; Riva, A		2009				10.1016/j.biocel.2009.05.004
Nutritional status and muscle dysfunction in chronic respiratory diseases: stable phase versus acute exacerbations		JOURNAL OF THORACIC DISEASE	Gea, J; Sancho-Munoz, A; Chalela, R		2018				10.21037/jtd.2018.02.66
Nutritional supplementation for stable chronic obstructive pulmonary disease		COCHRANE DATABASE OF SYSTEMATIC REVIEWS	Ferreira, IM; Brooks, D; White, J; Goldstein, R		2012				10.1002/14651858.CD000998.pub3
Oral health and elite sport performance		BRITISH JOURNAL OF SPORTS MEDICINE	Needleman, I; Ashley, P; Fine, P; Haddad, F; Loosemore, M; de Medici, A; Donos, N; Newton, T; van Someren, K; Moazzez, R; Jaques, R; Hunter, G; Khan, K; Shimmin, M; Brewer, J; Meehan, L; Mills, S; Porter, S		2015				10.1136/bjsports-2014-093804
Physical training and high-protein diet improved muscle strength, parent-reported fatigue, and physical quality of life in children with Pompe disease		JOURNAL OF INHERITED METABOLIC DISEASE	Scheffers, LE; Somers, OC; Dulfer, K; Dieleman, GC; Walet, S; van der Giessen, LJ; van der Ploeg, AT; van den Hout, JMP; van den Berg, LE		2023				10.1002/jimd.12607
Acceptance of texture-modified in-between-meals among old adults with dysphagia	Okkels SL, Saxosen M, Bügel S, Olsen A, Klausen TW, Beck AM.	Clin Nutr ESPEN. 2018 Jun;25:126-132. doi: 10.1016/j.clnesp.2018.03.119. Epub 2018 Mar 31.	Okkels SL	Clin Nutr ESPEN	2018	2018-05-22			10.1016/j.clnesp.2018.03.119
Cancer Cachexia: Identification by Clinical Assessment versus International Consensus Criteria in Patients with Metastatic Colorectal Cancer	van der Werf A, van Bokhorst QNE, de van der Schueren MAE, Verheul HMW, Langius JAE.	Nutr Cancer. 2018 Nov-Dec;70(8):1322-1329. doi: 10.1080/01635581.2018.1504092. Epub 2018 Sep 20.	van der Werf A	Nutr Cancer	2018	2018-09-21			10.1080/01635581.2018.1504092
Effectiveness of logotherapy and nutrition counseling on psychological status, quality of life, and dietary intake among breast cancer survivors with depressive disorder: a randomized clinical trial	Raji Lahiji M, Sajadian A, Haghighat S, Zarrati M, Dareini H, Raji Lahiji M, Razmpoosh E.	Support Care Cancer. 2022 Oct;30(10):7997-8009. doi: 10.1007/s00520-022-07237-6. Epub 2022 Jun 27.	Raji Lahiji M	Support Care Cancer	2022	2022-06-27			10.1007/s00520-022-07237-6
Fish oil supplementation in cancer patients. Capsules or nutritional drink supplements? A controlled study of compliance	Schmidt N, Møller G, Bæksgaard L, Østerlind K, Stark KD, Lauritzen L, Andersen JR.	Clin Nutr ESPEN. 2020 Feb;35:63-68. doi: 10.1016/j.clnesp.2019.12.004. Epub 2020 Jan 3.	Schmidt N	Clin Nutr ESPEN	2020	2020-01-29			10.1016/j.clnesp.2019.12.004
High prevalence of malnutrition and deranged relationship between energy demands and food intake in advanced non-small cell lung cancer	Mohan A, Poulose R, Kulshreshtha I, Chautani AM, Madan K, Hadda V, Guleria R.	Eur J Cancer Care (Engl). 2017 Jul;26(4). doi: 10.1111/ecc.12503. Epub 2016 Apr 21.	Mohan A	Eur J Cancer Care (Engl)	2017	2016-04-22			10.1111/ecc.12503
Protein supplementation with sports protein bars in renal patients	Meade A.	J Ren Nutr. 2007 May;17(3):214-7. doi: 10.1053/j.jrn.2006.12.006.	Meade A	J Ren Nutr	2007	2007-04-28			10.1053/j.jrn.2006.12.006
Randomized trial of the effects of individual nutritional counseling in cancer patients	Poulsen GM, Pedersen LL, Østerlind K, Bæksgaard L, Andersen JR.	Clin Nutr. 2014 Oct;33(5):749-53. doi: 10.1016/j.clnu.2013.10.019. Epub 2013 Nov 8.	Poulsen GM	Clin Nutr	2014	2013-11-26			10.1016/j.clnu.2013.10.019
The influence of different muscle mass measurements on the diagnosis of cancer cachexia	Blauwhoff-Buskermolen S, Langius JAE, Becker A, Verheul HMW, de van der Schueren MAE.	J Cachexia Sarcopenia Muscle. 2017 Aug;8(4):615-622. doi: 10.1002/jcsm.12200. Epub 2017 Apr 26.	Blauwhoff-Buskermolen S	J Cachexia Sarcopenia Muscle	2017	2017-04-28	PMC5566652		10.1002/jcsm.12200
Establishing a cancer nutrition rehabilitation program (CNRP) for ambulatory patients attending an Australian cancer center		SUPPORTIVE CARE IN CANCER	Glare, P; Jongs, W; Zafiropoulos, B		2011				10.1007/s00520-010-0834-9
A high-protein low-glycemic index diet attenuates gestational weight gain in pregnant women with obesity: the "An optimized programming of healthy children" (APPROACH) randomized controlled trial	Geiker NRW, Magkos F, Zingenberg H, Svare J, Chabanova E, Thomsen HS, Ritz C, Astrup A.	Am J Clin Nutr. 2022 Mar 4;115(3):970-979. doi: 10.1093/ajcn/nqab405.	Geiker NRW	Am J Clin Nutr	2022	2021-12-15			10.1093/ajcn/nqab405
A low-calorie diet with or without interval exercise training improves adiposopathy in obese women	Gilbertson NM, Eichner NZM, Heiston EM, Gaitán JM, Francois ME, Mehaffey JH, Hassinger TE, Hallowell PT, Weltman A, Malin SK.	Appl Physiol Nutr Metab. 2019 Oct;44(10):1057-1064. doi: 10.1139/apnm-2018-0717. Epub 2019 Feb 20.	Gilbertson NM	Appl Physiol Nutr Metab	2019	2019-02-21			10.1139/apnm-2018-0717
Effects of active commuting and leisure-time exercise on appetite in individuals with overweight and obesity	Quist JS, Blond MB, Gram AS, Steenholt CB, Janus C, Holst JJ, Rehfeld JF, Sjödin A, Stallknecht B, Rosenkilde M.	J Appl Physiol (1985). 2019 Apr 1;126(4):941-951. doi: 10.1152/japplphysiol.00239.2018. Epub 2019 Jan 3.	Quist JS	J Appl Physiol (1985)	2019	2019-01-04			10.1152/japplphysiol.00239.2018
Effects of continuous versus accumulated activity patterns on postprandial triacylglycerol concentrations in obese men	Miyashita M.	Int J Obes (Lond). 2008 Aug;32(8):1271-8. doi: 10.1038/ijo.2008.73. Epub 2008 May 27.	Miyashita M	Int J Obes (Lond)	2008	2008-05-28			10.1038/ijo.2008.73
Effects of endurance exercise training on inflammatory circulating progenitor cell content in lean and obese adults	Niemiro GM, Allen JM, Mailing LJ, Khan NA, Holscher HD, Woods JA, De Lisio M.	J Physiol. 2018 Jul;596(14):2811-2822. doi: 10.1113/JP276023. Epub 2018 Jun 19.	Niemiro GM	J Physiol	2018	2018-06-21	PMC6046088		10.1113/JP276023
Effects of prior moderate exercise on postprandial metabolism and vascular function in lean and centrally obese men	Gill JM, Al-Mamari A, Ferrell WR, Cleland SJ, Packard CJ, Sattar N, Petrie JR, Caslake MJ.	J Am Coll Cardiol. 2004 Dec 21;44(12):2375-82. doi: 10.1016/j.jacc.2004.09.035.	Gill JM	J Am Coll Cardiol	2004	2004-12-21			10.1016/j.jacc.2004.09.035
Endothelial function following interval exercise plus low-calorie diet treatment in obese females	Gilbertson NM, Miller SL, Eichner NZM, Malin SK.	Physiol Rep. 2019 Sep;7(18):e14239. doi: 10.14814/phy2.14239.	Gilbertson NM	Physiol Rep	2019	2019-09-26	PMC6759506		10.14814/phy2.14239
GH responsiveness before and after a 3-week multidisciplinary body weight reduction program associated with an incremental respiratory muscle endurance training in obese adolescents	Rigamonti AE, Agosti F, Patrizi A, Tringali G, Fessehatsion R, Cella SG, Sartorio A.	Horm Metab Res. 2014 Jan;46(1):59-64. doi: 10.1055/s-0033-1354403. Epub 2013 Sep 6.	Rigamonti AE	Horm Metab Res	2014	2013-09-10			10.1055/s-0033-1354403
Go!: results from a quasi-experimental obesity prevention trial with hospital employees	LaCaille LJ, Schultz JF, Goei R, LaCaille RA, Dauner KN, de Souza R, Nowak AV, Regal R.	BMC Public Health. 2016 Feb 19;16:171. doi: 10.1186/s12889-016-2828-0.	LaCaille LJ	BMC Public Health	2016	2016-02-20	PMC4759772		10.1186/s12889-016-2828-0
Hunter-gatherer energetics and human obesity	Pontzer H, Raichlen DA, Wood BM, Mabulla AZ, Racette SB, Marlowe FW.	PLoS One. 2012;7(7):e40503. doi: 10.1371/journal.pone.0040503. Epub 2012 Jul 25.	Pontzer H	PLoS One	2012	2012-08-01	PMC3405064		10.1371/journal.pone.0040503
Influence of methylphenidate on eating in obese men	Leddy JJ, Epstein LH, Jaroni JL, Roemmich JN, Paluch RA, Goldfield GS, Lerman C.	Obes Res. 2004 Feb;12(2):224-32. doi: 10.1038/oby.2004.29.	Leddy JJ	Obes Res	2004	2004-02-26			10.1038/oby.2004.29
Resistant starch and protein intake enhances fat oxidation and feelings of fullness in lean and overweight/obese women	Gentile CL, Ward E, Holst JJ, Astrup A, Ormsbee MJ, Connelly S, Arciero PJ.	Nutr J. 2015 Oct 29;14:113. doi: 10.1186/s12937-015-0104-2.	Gentile CL	Nutr J	2015	2015-10-31	PMC4627411		10.1186/s12937-015-0104-2
Size acceptance and intuitive eating improve health for obese, female chronic dieters	Bacon L, Stern JS, Van Loan MD, Keim NL.	J Am Diet Assoc. 2005 Jun;105(6):929-36. doi: 10.1016/j.jada.2005.03.011.	Bacon L	J Am Diet Assoc	2005	2005-06-09			10.1016/j.jada.2005.03.011
Suboptimal bone microarchitecure in adolescent girls with obesity compared to normal-weight controls and girls with anorexia nervosa	Singhal V, Sanchita S, Malhotra S, Bose A, Flores LPT, Valera R, Stanford FC, Slattery M, Rosenblum J, Goldstein MA, Schorr M, Ackerman KE, Miller KK, Klibanski A, Bredella MA, Misra M.	Bone. 2019 May;122:246-253. doi: 10.1016/j.bone.2019.03.007. Epub 2019 Mar 7.	Singhal V	Bone	2019	2019-03-12	PMC6636859	NIHMS1533536	10.1016/j.bone.2019.03.007
The Effect of Obesity Class on the Energetics and Mechanics of Walking	Primavesi J, Fernández Menéndez A, Hans D, Favre L, Crettaz von Roten F, Malatesta D.	Nutrients. 2021 Dec 18;13(12):4546. doi: 10.3390/nu13124546.	Primavesi J	Nutrients	2021	2021-12-28	PMC8703877		10.3390/nu13124546
The Effects of Breastfeeding for Four Months on Thinness, Overweight, and Obesity in Children Aged 3 to 6 Years: A Retrospective Cohort Study from National Physical Fitness Surveillance of Jiangsu Province, China	Huang H, Gao Y, Zhu N, Yuan G, Li X, Feng Y, Gao L, Yu J.	Nutrients. 2022 Oct 6;14(19):4154. doi: 10.3390/nu14194154.	Huang H	Nutrients	2022	2022-10-14	PMC9571296		10.3390/nu14194154
The functional exercise capacity and its correlates in obese treatment-seeking people with binge eating disorder: an exploratory study	Vancampfort D, De Herdt A, Vanderlinden J, Lannoo M, Adriaens A, De Hert M, Stubbs B, Soundy A, Probst M.	Disabil Rehabil. 2015;37(9):777-82. doi: 10.3109/09638288.2014.942000. Epub 2014 Jul 17.	Vancampfort D	Disabil Rehabil	2015	2014-07-18			10.3109/09638288.2014.942000
Type of Physical Training and Selected Aspects of Psychological Functioning of Women with Obesity: A Randomised Trial	Bąk-Sosnowska M, Gruszczyńska M, Skrypnik D, Grzegorczyn S, Karolkiewicz J, Ratajczak M, Mądry E, Walkowiak J, Bogdański P.	Nutrients. 2021 Jul 26;13(8):2555. doi: 10.3390/nu13082555.	Bąk-Sosnowska M	Nutrients	2021	2021-08-27	PMC8400574		10.3390/nu13082555
Executive functions in adolescents with binge-eating disorder and obesity		INTERNATIONAL JOURNAL OF EATING DISORDERS	Kittel, R; Schmidt, R; Hilbert, A		2017				10.1002/eat.22714
Temperament as a risk factor for obesity and affective disorders in obese patients in a Polish sample		EATING AND WEIGHT DISORDERS-STUDIES ON ANOREXIA BULIMIA AND OBESITY	Oniszczenko, W; Dragan, W; Chmura, A; Lisik, W		2015				10.1007/s40519-014-0151-2
The Role of Impaired Mitochondrial Lipid Oxidation in Obesity		BIOLOGICAL RESEARCH FOR NURSING	Rogge, MM		2009				10.1177/1099800408329408
TREATMENT OF FOOD COMPULSION RELATED TO OBESITY		RBONE-REVISTA BRASILEIRA DE OBESIDADE NUTRICAO E EMAGRECIMENTO	Baldam, EAP; de Aguiar, SS; Liberali, R; Navarro, F		2008
Age- and sex-specific effects of a long-term lifestyle intervention on body weight and cardiometabolic health markers in adults with prediabetes: results from the diabetes prevention study PREVIEW	Zhu R, Craciun I, Bernhards-Werge J, Jalo E, Poppitt SD, Silvestre MP, Huttunen-Lenz M, McNarry MA, Stratton G, Handjiev S, Handjieva-Darlenska T, Navas-Carretero S, Sundvall J, Adam TC, Drummen M, Simpson EJ, Macdonald IA, Brand-Miller J, Muirhead R, Lam T, Vestentoft PS, Færch K, Martinez JA, Fogelholm M, Raben A.	Diabetologia. 2022 Aug;65(8):1262-1277. doi: 10.1007/s00125-022-05716-3. Epub 2022 May 25.	Zhu R	Diabetologia	2022	2022-05-24	PMC9283166		10.1007/s00125-022-05716-3
Association Between Cardiovascular Risk and Depressive Symptoms Among People With Serious Mental Illness	Naslund JA, Aschbrenner KA, Pratt SI, Lohman MC, Scherer EA, McHugo GJ, Marsch LA, Unützer J, Bartels SJ.	J Nerv Ment Dis. 2017 Aug;205(8):634-640. doi: 10.1097/NMD.0000000000000669.	Naslund JA	J Nerv Ment Dis	2017	2017-02-28	PMC5533633	NIHMS845318	10.1097/NMD.0000000000000669
Association of Body Mass Index with Ischemic and Hemorrhagic Stroke	Shiozawa M, Kaneko H, Itoh H, Morita K, Okada A, Matsuoka S, Kiriyama H, Kamon T, Fujiu K, Michihata N, Jo T, Takeda N, Morita H, Nakamura S, Node K, Yasunaga H, Komuro I.	Nutrients. 2021 Jul 9;13(7):2343. doi: 10.3390/nu13072343.	Shiozawa M	Nutrients	2021	2021-08-10	PMC8308685		10.3390/nu13072343
Breaking sitting with light activities vs structured exercise: a randomised crossover study demonstrating benefits for glycaemic control and insulin sensitivity in type 2 diabetes	Duvivier BM, Schaper NC, Hesselink MK, van Kan L, Stienen N, Winkens B, Koster A, Savelberg HH.	Diabetologia. 2017 Mar;60(3):490-498. doi: 10.1007/s00125-016-4161-7. Epub 2016 Nov 30.	Duvivier BM	Diabetologia	2017	2016-12-02	PMC6518091		10.1007/s00125-016-4161-7
Fluid snacks to help persons with type 1 diabetes avoid late onset postexercise hypoglycemia	Hernandez JM, Moccia T, Fluckey JD, Ulbrecht JS, Farrell PA.	Med Sci Sports Exerc. 2000 May;32(5):904-10. doi: 10.1097/00005768-200005000-00005.	Hernandez JM	Med Sci Sports Exerc	2000	2000-05-05			10.1097/00005768-200005000-00005
Longitudinal Associations between Food Parenting Practices and Dietary Intake in Children: The Feel4Diabetes Study	Flores-Barrantes P, Iglesia I, Cardon G, Willems R, Schwarz P, Timpel P, Kivelä J, Wikström K, Iotova V, Tankova T, Usheva N, Rurik I, Antal E, Liatis S, Makrilakis K, Karaglani E, Manios Y, Moreno LA, González-Gil EM, On Behalf Of The Feel Diabetes-Study Group.	Nutrients. 2021 Apr 14;13(4):1298. doi: 10.3390/nu13041298.	Flores-Barrantes P	Nutrients	2021	2021-04-30	PMC8071003		10.3390/nu13041298
Nutritional composition in different training stages in young female athletes (swimming) and association with leptin, IGF-1 and estradiol	Zietz B, Schnabl S, Nerlich M, Schoelmerich J, Schaeffler A.	Exp Clin Endocrinol Diabetes. 2009 Jun;117(6):283-8. doi: 10.1055/s-0028-1085996. Epub 2008 Oct 1.	Zietz B	Exp Clin Endocrinol Diabetes	2009	2008-12-17			10.1055/s-0028-1085996
Olanzapine reduces physical activity in rats exposed to activity-based anorexia: possible implications for treatment of anorexia nervosa?	Hillebrand JJ, van Elburg AA, Kas MJ, van Engeland H, Adan RA.	Biol Psychiatry. 2005 Oct 15;58(8):651-7. doi: 10.1016/j.biopsych.2005.04.008. Epub 2005 Jul 14.	Hillebrand JJ	Biol Psychiatry	2005	2005-07-16			10.1016/j.biopsych.2005.04.008
Physical performance and muscle strength in older patients with and without diabetes from a public hospital in Lima, Peru	Palacios-Chávez M, Dejo-Seminario C, Mayta-Tristán P.	Endocrinol Nutr. 2016 May;63(5):220-9. doi: 10.1016/j.endonu.2015.12.008. Epub 2016 Mar 5.	Palacios-Chávez M	Endocrinol Nutr	2016	2016-03-11			10.1016/j.endonu.2015.12.008
Anti-Osteoporotic Effect of Soy Isoflavones Intake on Low Bone Mineral Density Caused by Voluntary Exercise and Food Restriction in Mature Female Rats		JOURNAL OF NUTRITIONAL SCIENCE AND VITAMINOLOGY	Yanaka, K; Higuchi, M; Ishimi, Y		2019				10.3177/jnsv.65.335
Effect of the Energy Intake on the Iron Status of Resistance Exercises Performed in Rats		BIOLOGICAL TRACE ELEMENT RESEARCH	Fujii, T; Kitaguchi, M; Okamura, K		2023				10.1007/s12011-023-03594-3
Effects of zinc supplementation and vertebral and femoral bone mass in rats on strenuous treadmill training exercise		JOURNAL OF BONE AND MINERAL RESEARCH	Seco, C; Revilla, M; Hernandez, ER; Gervas, J; Gonzalez-Riola, J; Villa, LF; Rico, H		1998				10.1359/jbmr.1998.13.3.508
Food Restriction Causes Low Bone Strength and Microarchitectural Deterioration in Exercised Growing Male Rats		JOURNAL OF NUTRITIONAL SCIENCE AND VITAMINOLOGY	Hattori, S; Park, JH; Agata, U; Oda, M; Higano, M; Aikawa, Y; Akimoto, T; Nabekura, Y; Yamato, H; Ezawa, I; Omi, N		2014				10.3177/jnsv.60.35
Influence of Food Restriction Combined with Voluntary Running on Bone Morphology and Strength in Male Rats		CALCIFIED TISSUE INTERNATIONAL	Hattori, S; Park, JH; Agata, U; Akimoto, T; Oda, M; Higano, M; Aikawa, Y; Nabekura, Y; Yamato, H; Ezawa, I; Omi, N		2013				10.1007/s00223-013-9787-6
Jump Exercise and Food Restriction on Bone Parameters in Young Female Rats		CALCIFIED TISSUE INTERNATIONAL	Aikawa, Y; Wakasugi, Y; Narukawa, T; Yamashita, T; Sasai, N; Umemura, Y; Omi, N; Ohtsuki, M		2019				10.1007/s00223-019-00601-5
Stepping Back to Move Forward: Evaluating the Effectiveness of a Diabetes Prevention Program Within a Large Integrated Healthcare Delivery System		JOURNAL FOR HEALTHCARE QUALITY	Brunisholz, KD; Joy, EA; Hashibe, M; Gren, LH; Savitz, LA; Hamilton, S; Cannon, W; Huynh, K; Schafer, TAN; Newman, LM; Parker, J; Musselman, J; Kim, J		2017				10.1097/JHQ.0000000000000103
Symptoms of mental illness among university student-athletes during the second wave of the COVID-19 pandemic lockdown in Canada		FRONTIERS IN SPORTS AND ACTIVE LIVING	Boudreault, V; Labossiere, S; Gauthier, V; Brassard, S; Couture, S; Dionne, F; Laurier, C; Durand-Bush, N		2022				10.3389/fspor.2022.1017376
The Effect of a Dietary Carbohydrase Enzyme System on Blood Glucose Levels When Combined with Foods of Varying Glycemic Index in Male Sprague-Dawley Rats		JOURNAL OF MEDICINAL FOOD	Anderson, ML		2012				10.1089/jmf.2010.0321
The Preventive Effect of Calcium Supplementation on Weak Bones Caused by the Interaction of Exercise and Food Restriction in Young Female Rats During the Period from Acquiring Bone Mass to Maintaining Bone Mass		CALCIFIED TISSUE INTERNATIONAL	Aikawa, Y; Agata, U; Kakutani, Y; Kato, S; Noma, Y; Hattori, S; Ogata, H; Ezawa, I; Omi, N		2016				10.1007/s00223-015-0067-5

## Sheet: screen_by_abstract
Title	Authors	Citation	First Author	Journal/Book	Publication Year	Create Date	PMCID	NIHMS ID	DOI
Pragmatic, Randomized Controlled Trials of the Girls on the Go! Program to Improve Self-Esteem in Girls	Tirlea L, Truby H, Haines TP.	Am J Health Promot. 2016 Mar;30(4):231-41. doi: 10.1177/0890117116639572.	Tirlea L	Am J Health Promot	2016	2016-07-13			10.1177/0890117116639572
Randomised controlled trial of the effects of increased energy intake on menstrual recovery in exercising women with menstrual disturbances: the 'REFUEL' study	De Souza MJ, Mallinson RJ, Strock NCA, Koltun KJ, Olmsted MP, Ricker EA, Scheid JL, Allaway HC, Mallinson DJ, Kuruppumullage Don P, Williams NI.	Hum Reprod. 2021 Jul 19;36(8):2285-2297. doi: 10.1093/humrep/deab149.	De Souza MJ	Hum Reprod	2021	2021-06-24	PMC8487661		10.1093/humrep/deab149
Reducing eating disorder risk among male athletes: A randomized controlled trial investigating the male athlete body project	Perelman H, Schwartz N, Yeoward-Dodson J, Quiñones IC, Murray MF, Dougherty EN, Townsel R, Arthur-Cameselle J, Haedt-Matt AA.	Int J Eat Disord. 2022 Feb;55(2):193-206. doi: 10.1002/eat.23665. Epub 2022 Jan 17.	Perelman H	Int J Eat Disord	2022	2022-01-17			10.1002/eat.23665
Treatment of athletic amenorrhea with a diet and training intervention program	Dueck CA, Matt KS, Manore MM, Skinner JS.	Int J Sport Nutr. 1996 Mar;6(1):24-40. doi: 10.1123/ijsn.6.1.24.	Dueck CA	Int J Sport Nutr	1996	1996-03-01			10.1123/ijsn.6.1.24
Clinical evaluation of education relating to nutrition and skeletal loading in competitive male road cyclists at risk of relative energy deficiency in sports (RED-S): 6-month randomised controlled trial		BMJ OPEN SPORT & EXERCISE MEDICINE	Keay, N; Francis, G; Entwistle, I; Hind, K		2019				10.1136/bmjsem-2019-000523
Dietary Intervention Restored Menses in Female Athletes with Exercise-Associated Menstrual Dysfunction with Limited Impact on Bone and Muscle Health		NUTRIENTS	Cialdella-Kam, L; Guebels, CP; Maddalozzo, GF; Manore, MM		2014				10.3390/nu6083018
Effect of Increased Daily Food Intake and Resistance Training on Body Composition, Body Dimension, Strength and Metabolic Variables among Underweight Males		INTERNATIONAL JOURNAL OF PHARMACEUTICAL RESEARCH AND ALLIED SCIENCES	Almoslim, HA; Ibrahim, S; Allen, J; Abu Hilal, H		2017
Energy and nutrient status of amenorrheic athletes participating in a diet and exercise training intervention program		INTERNATIONAL JOURNAL OF SPORT NUTRITION	Kopp-Woodroffe, SA; Manore, MM; Dueck, CA; Skinner, JS; Matt, KS		1999				10.1123/ijsn.9.1.70
Female Athlete Body Project Intervention with Professional Dancers: A Pilot Trial		EATING DISORDERS	Gorrell, S; Schaumberg, K; Boswell, JF; Hormes, JM; Anderson, DA		2021				10.1080/10640266.2019.1632592
Health education prevention for eating disorders among college female athletes		AMERICAN JOURNAL OF HEALTH BEHAVIOR	Abood, DA; Black, DR		2000				10.5993/AJHB.24.3.6
Implementation of a nutrition education program in a handball team; consequences on nutritional status		NUTRICION HOSPITALARIA	Molina-Lopez, J; Molina, JM; Chirosa, LJ; Florea, D; Saez, L; Jimenez, J; Planellss, P; de la Cruz, AP; Planells, E		2013				10.3305/nh.2013.28.4.6600
Increased carbohydrate availability effects energy and nutrient periodisation of professional male athletes from the Australian Football League		APPLIED PHYSIOLOGY NUTRITION AND METABOLISM	Salagaras, BS; Mackenzie-Shalders, KL; Slater, GJ; McLellan, C; Coffey, VG		2021				10.1139/apnm-2021-0316
Increased Female Athlete Triad Knowledge Among Collegiate Dancers Following a Brief Educational Video Intervention		JOURNAL OF DANCE MEDICINE & SCIENCE	Brown, K; Yates, M; Meenan, M; Brown, AF		2020				10.12678/1089-313X.24.4.161
Increasing help-seeking for eating pathology among collegiate athletes: An examination of a novel, customized intervention		PSYCHOLOGY OF SPORT AND EXERCISE	Martin, SJ; Saulnier, KG; Horvath, SA; Anderson, T		2020				10.1016/j.psychsport.2020.101731
Nutrition Knowledge Is Associated with Energy Availability and Carbohydrate Intake in Young Female Cross-Country Skiers		NUTRIENTS	Kettunen, O; Heikkila, M; Linnamo, V; Ihalainen, JK		2021				10.3390/nu13061769
Preventing substance use and disordered eating - Initial outcomes of the ATHENA (Athletes Targeting Healthy Exercise and Nutrition Alternatives) Program		ARCHIVES OF PEDIATRICS & ADOLESCENT MEDICINE	Elliot, DL; Goldberg, L; Moe, EL; DeFrancesco, CA; Durham, MB; Hix-Small, H		2004				10.1001/archpedi.158.11.1043
Reducing the Risk of Disordered Eating Among Female Athletes: A Test of Alternative Interventions		JOURNAL OF APPLIED SPORT PSYCHOLOGY	Smith, A; Petrie, T		2008				10.1080/10413200802241832
Reported eating behavior and attitudes improvement after a nutrition intervention program in a group of young female dancers		INTERNATIONAL JOURNAL OF SPORT NUTRITION AND EXERCISE METABOLISM	Yannakoulia, M; Sitara, M; Matalas, AL		2002				10.1123/ijsnem.12.1.24
Study the Effect of Relative Energy Deficiency on Physiological and Physical Variables in Professional Women Athletes: A Randomized Controlled Trial		METABOLITES	Miralles-Amoros, L; Asencio-Mas, N; Martinez-Olcina, M; Vicente-Martinez, M; Garcia-De Frutos, JM; Penaranda-Moraga, M; Gonzalvez-Alvarado, L; Yanez-Sepulveda, R; Cortes-Roco, G; Martinez-Rodriguez, A		2023				10.3390/metabo13020168
Metabolic profile in women with bulimia nervosa or binge-eating disorder before and after treatment: secondary analysis from the randomized PED-t trial	Mathisen TF, Sundgot-Borgen J, Rosenvinge JH, Bratland-Sanda S, Svendsen M, Pettersen G, Vrabel K, Friborg O.	Eat Weight Disord. 2023 Apr 27;28(1):41. doi: 10.1007/s40519-023-01567-y.	Mathisen TF	Eat Weight Disord	2023	2023-04-27	PMC10140012		10.1007/s40519-023-01567-y
Improving the body image, eating attitudes, and behaviors of young male and female adolescents: a new educational approach that focuses on self-esteem	O'Dea JA, Abraham S.	Int J Eat Disord. 2000 Jul;28(1):43-57. doi: 10.1002/(sici)1098-108x(200007)28:1<43::aid-eat6>3.0.co;2-d.	O'Dea JA	Int J Eat Disord	2000	2000-05-09			10.1002/(sici)1098-108x(200007)28:1<43::aid-eat6>3.0.co;2-d
Is physical exercise and dietary therapy a feasible alternative to cognitive behavior therapy in treatment of eating disorders? A randomized controlled trial of two group therapies	Mathisen TF, Rosenvinge JH, Friborg O, Vrabel K, Bratland-Sanda S, Pettersen G, Sundgot-Borgen J.	Int J Eat Disord. 2020 Apr;53(4):574-585. doi: 10.1002/eat.23228. Epub 2020 Jan 16.	Mathisen TF	Int J Eat Disord	2020	2020-01-17	PMC7187559		10.1002/eat.23228
The Female Athlete Body project study: 18-month outcomes in eating disorder symptoms and risk factors		INTERNATIONAL JOURNAL OF EATING DISORDERS	Stewart, TM; Pollard, T; Hildebrandt, T; Wesley, NY; Kilpela, LS; Becker, CB		2019				10.1002/eat.23145
Healthy Runner Project: a 7-year, multisite nutrition education intervention to reduce bone stress injury incidence in collegiate distance runners		BMJ OPEN SPORT & EXERCISE MEDICINE	Fredericson, M; Roche, M; Barrack, MT; Tenforde, A; Sainani, K; Kraus, E; Kussman, A; Olson, EM; Kim, BY; Fahy, K; Miller, E; Diamond, E; Meraz, S; Singh, S; Nattiv, A		2023				10.1136/bmjsem-2023-001545
The effect of exercise, cognitive therapy, and nutritional counseling in treating bulimia nervosa	Sundgot-Borgen J, Rosenvinge JH, Bahr R, Schneider LS.	Med Sci Sports Exerc. 2002 Feb;34(2):190-5. doi: 10.1097/00005768-200202000-00002.	Sundgot-Borgen J	Med Sci Sports Exerc	2002	2002-02-06			10.1097/00005768-200202000-00002
The effects of a middle-school healthy eating intervention on adolescents' fat and fruit intake and soft drinks consumption	Haerens L, De Bourdeaudhuij I, Maes L, Vereecken C, Brug J, Deforche B.	Public Health Nutr. 2007 May;10(5):443-9. doi: 10.1017/S1368980007219652.	Haerens L	Public Health Nutr	2007	2007-04-07			10.1017/S1368980007219652
Effects of a 16-Week Digital Intervention on Sports Nutrition Knowledge and Behavior in Female Endurance Athletes with Risk of Relative Energy Deficiency in Sport (REDs)		NUTRIENTS	Fahrenholtz, IL; Melin, AK; Garthe, I; Hollekim-Strand, SM; Ivarsson, A; Koehler, K; Logue, D; Lundstrom, P; Madigan, S; Wasserfurth, P; Torstveit, MK		2023				10.3390/nu15051082
Effects of a food intervention on futsal athletes of different age categories		REVISTA BRASILEIRA DE FUTSAL E FUTEBOL	da Silveira, MA; Rombaldi, AJ; Coswig, VS		2017
Effects of dietary intervention in young female athletes with menstrual disorders		JOURNAL OF THE INTERNATIONAL SOCIETY OF SPORTS NUTRITION	Lagowska, K; Kapczuk, K; Friebe, Z; Bajerska, J		2014				10.1186/1550-2783-11-21
EVALUATION OF AN INTERVENTION PROGRAM ON BODY ESTEEM, EATING ATTITUDES AND PRESSURE TO BE THIN IN RHYTHMIC GYMNASTICS ATHLETES		SCIENCE OF GYMNASTICS JOURNAL	Kosmidou, E; Proios, M; Giannitsopoulou, E; Siatras, T; Doganis, G; Proios, M; Douda, H; Fachantidou-Tsiligiroglou, A		2015
Moderators and predictors of response to eating disorder risk factor reduction programs in collegiate female athletes		PSYCHOLOGY OF SPORT AND EXERCISE	Stewart, TM; Plasencia, M; Han, H; Jackson, H; Becker, CB		2014				10.1016/j.psychsport.2014.02.006
Nine-month nutritional intervention improves restoration of menses in young female athletes and ballet dancers		JOURNAL OF THE INTERNATIONAL SOCIETY OF SPORTS NUTRITION	Lagowska, K; Kapczuk, K; Jeszka, J		2014				10.1186/s12970-014-0052-9
Coaches' knowledge and management of eating disorders: a randomized controlled trial	Martinsen M, Sherman RT, Thompson RA, Sundgot-Borgen J.	Med Sci Sports Exerc. 2015 May;47(5):1070-8. doi: 10.1249/MSS.0000000000000489.	Martinsen M	Med Sci Sports Exerc	2015	2014-09-10			10.1249/MSS.0000000000000489
Strength and Power Improvements in Athlete and Non-Athletes During Intensive Eating Disorder Treatment		JOURNAL OF CLINICAL SPORT PSYCHOLOGY	Fewell, LK; Nickols, R; Tierney, AS; Levinson, CA		2018				10.1123/jcsp.2018-0014
Study of Different Personalised Dietary Plans on Eating Behaviour, Body Image and Mood in Young Female Professional Handball Players: A Randomised Controlled Trial		CHILDREN-BASEL	Miralles-Amoros, L; Vicente-Martinez, M; Martinez-Olcina, M; Asencio-Mas, N; Gonzalvez-Alvarado, L; Penaranda-Moraga, M; Leyva-Vela, B; Yanez-Sepulveda, R; Cortes-Roco, G; Martinez-Rodriguez, A		2023				10.3390/children10020259
12-months of increased dietary intake does not exacerbate disordered eating-related attitudes, stress, or depressive symptoms in women with exercise-associated menstrual disturbances: The REFUEL randomized controlled trial	Strock NCA, De Souza MJ, Mallinson RJ, Olmsted M, Allaway HCM, O'Donnell E, Plessow F, Williams NI.	Psychoneuroendocrinology. 2023 Jun;152:106079. doi: 10.1016/j.psyneuen.2023.106079. Epub 2023 Mar 8.	Strock NCA	Psychoneuroendocrinology	2023	2023-03-22			10.1016/j.psyneuen.2023.106079
A mediation analysis of the ATHENA intervention for female athletes: prevention of athletic-enhancing substance use and unhealthy weight loss behaviors	Ranby KW, Aiken LS, Mackinnon DP, Elliot DL, Moe EL, McGinnis W, Goldberg L.	J Pediatr Psychol. 2009 Nov-Dec;34(10):1069-83. doi: 10.1093/jpepsy/jsp025. Epub 2009 Apr 22.	Ranby KW	J Pediatr Psychol	2009	2009-04-24	PMC2782253		10.1093/jpepsy/jsp025
Bone mineral density in response to increased energy intake in exercising women with oligomenorrhea/amenorrhea: the REFUEL randomized controlled trial	De Souza MJ, Ricker EA, Mallinson RJ, Allaway HCM, Koltun KJ, Strock NCA, Gibbs JC, Kuruppumullage Don P, Williams NI.	Am J Clin Nutr. 2022 Jun 7;115(6):1457-1472. doi: 10.1093/ajcn/nqac044.	De Souza MJ	Am J Clin Nutr	2022	2022-02-16	PMC9170471		10.1093/ajcn/nqac044
Can we reduce eating disorder risk factors in female college athletes? A randomized exploratory investigation of two peer-led interventions	Becker CB, McDaniel L, Bull S, Powell M, McIntyre K.	Body Image. 2012 Jan;9(1):31-42. doi: 10.1016/j.bodyim.2011.09.005. Epub 2011 Oct 22.	Becker CB	Body Image	2012	2011-10-25	PMC3246101	NIHMS333667	10.1016/j.bodyim.2011.09.005
Preventing eating disorders among young elite athletes: a randomized controlled trial	Martinsen M, Bahr R, Børresen R, Holme I, Pensgaard AM, Sundgot-Borgen J.	Med Sci Sports Exerc. 2014 Mar;46(3):435-47. doi: 10.1249/MSS.0b013e3182a702fc.	Martinsen M	Med Sci Sports Exerc	2014	2014-02-20			10.1249/MSS.0b013e3182a702fc
Preventing substance use and disordered eating: initial outcomes of the ATHENA (athletes targeting healthy exercise and nutrition alternatives) program	Elliot DL, Goldberg L, Moe EL, Defrancesco CA, Durham MB, Hix-Small H.	Arch Pediatr Adolesc Med. 2004 Nov;158(11):1043-9. doi: 10.1001/archpedi.158.11.1043.	Elliot DL	Arch Pediatr Adolesc Med	2004	2004-11-03			10.1001/archpedi.158.11.1043
Preventing weight-related problems among adolescent girls: A cluster randomized trial comparing the Brazilian 'New Moves' program versus observation	Dunker KLL, Claudino AM.	Obes Res Clin Pract. 2018 Jan-Feb;12(1):102-115. doi: 10.1016/j.orcp.2017.07.004. Epub 2017 Aug 7.	Dunker KLL	Obes Res Clin Pract	2018	2017-08-12			10.1016/j.orcp.2017.07.004
Nutrition Education Curriculum Promotes Adolescent Runners' Self-Efficacy, Knowledge, and Intake of Nutrient-Rich Carbohydrate Foods		JOURNAL OF THE AMERICAN NUTRITION ASSOCIATION	Coffey, AB; Alai, NL; Gray, VB; Cotter, JA; Barrack, MT		2023				10.1080/07315724.2021.2019139
The implementation and evaluation of a nutrition education programme for university elite athletes		PROGRESS IN NUTRITION	Martinelli, L		2013
Preliminary examination of a couple-based eating disorder prevention program	Ramirez AL, Perez M, Taylor A.	Body Image. 2012 Jun;9(3):324-33. doi: 10.1016/j.bodyim.2012.04.006. Epub 2012 May 26.	Ramirez AL	Body Image	2012	2012-05-29			10.1016/j.bodyim.2012.04.006
Body image treatment for a community sample of obligatory and nonobligatory exercisers		INTERNATIONAL JOURNAL OF EATING DISORDERS	Smith, JE; Wolfe, BL; Laframboise, DE		2001				10.1002/eat.1099
Calorie-Containing Recovery Drinks Increase Recreational Runners' Voluntary Energy and Carbohydrate Intake, with Minimal Impact on Fluid Recovery		INTERNATIONAL JOURNAL OF SPORT NUTRITION AND EXERCISE METABOLISM	Ben Desbrow; Barnes, K; Cox, GR; Iudakhina, E; McCartney, D; Skepper, S; Young, C; Irwin, C		2019				10.1123/ijsnem.2019-0043
Dietary intervention might enhance the RBC cell metabolism		JAPANESE JOURNAL OF PHYSICAL FITNESS AND SPORTS MEDICINE	Kawano, Y; Ishizaki, S; Akiyama, Y; Shiozawa, N; Hayashi, K; Hirata, H; Mekada, Y; Takahashi, N; Yamakawa, J		2006
Fuel for the work required: a practical approach to amalgamating train-low paradigms for endurance athletes		PHYSIOLOGICAL REPORTS	Impey, SG; Hammond, KM; Shepherd, SO; Sharples, AP; Stewart, C; Limb, M; Smith, K; Philp, A; Jeromson, S; Hamilton, DL; Close, GL; Morton, JP		2016				10.14814/phy2.12803
Short-term DHEA administration in recreational athletes: impact on food intake, segmental body composition and adipokines		JOURNAL OF SPORTS MEDICINE AND PHYSICAL FITNESS	Gravisse, N; Vibarel-Rebot, N; Buisson, C; Le Tiec, C; Castanier, C; Do, MC; Gagey, O; Audran, M; Collomp, K		2019				10.23736/S0022-4707.18.08845-X
Intervening with coaches to promote awareness and prevention of weight pressures in cheerleaders	Whisenhunt BL, Williamson DA, Drab-Hudson DL, Walden H.	Eat Weight Disord. 2008 Jun;13(2):102-10. doi: 10.1007/BF03327610.	Whisenhunt BL	Eat Weight Disord	2008	2008-07-10			10.1007/BF03327610
Goodform: A cluster randomised controlled trial of a school-based program to prevent body dissatisfaction and muscle building supplement use among adolescent boys	Yager Z, Doley JR, McLean SA, Griffiths S.	Body Image. 2023 Mar;44:24-35. doi: 10.1016/j.bodyim.2022.11.003. Epub 2022 Nov 23.	Yager Z	Body Image	2023	2022-11-26			10.1016/j.bodyim.2022.11.003
The effects of exercise and diet manipulation on the capacity to perform prolonged exercise in the heat and in the cold in trained humans	Pitsiladis YP, Maughan RJ.	J Physiol. 1999 Jun 15;517 ( Pt 3)(Pt 3):919-30. doi: 10.1111/j.1469-7793.1999.0919s.x.	Pitsiladis YP	J Physiol	1999	1999-06-08	PMC2269386		10.1111/j.1469-7793.1999.0919s.x
Carbohydrate loading and supplementation in endurance-trained women runners		JOURNAL OF APPLIED PHYSIOLOGY	Andrews, JL; Sedlock, DA; Flynn, MG; Navalta, JW; Ji, HH		2003				10.1152/japplphysiol.00855.2002
Effects of a Short-Term Fat Adaptation with Carbohydrate Restoration Diet on Metabolic Responses and Exercise Performance in Well-Trained Runners		NUTRIENTS	Che, KX; Qiu, JQ; Yi, LY; Zou, MH; Li, ZH; Carr, A; Snipe, RMJ; Benardot, D		2021				10.3390/nu13031033
Effects of achievement goals on self-regulation of eating attitudes among elite female athletes: An experimental study		PSYCHOLOGY OF SPORT AND EXERCISE	Scoffier, S; Gernigon, C; d'Arripe-Longueville, F		2012				10.1016/j.psychsport.2011.11.005
Effects of Carbohydrate Supplementation on Functional and Metabolic Performance in Trained and Untrained Football Players		RBNE-REVISTA BRASILEIRA DE NUTRICAO ESPORTIVA	Johann, B; Deresz, LF; de Oliveira, AM; Conde, SR		2015
Effects of daily medium-chain triglyceride ingestion on energy metabolism and endurance performance capacity in well-trained runners		NUTRITION RESEARCH	Oopik, V; Timpmann, S; Medijainen, L; Lemberg, H		2001				10.1016/S0271-5317(01)00319-0
Daily training with high carbohydrate availability increases exogenous carbohydrate oxidation during endurance cycling	Cox GR, Clark SA, Cox AJ, Halson SL, Hargreaves M, Hawley JA, Jeacocke N, Snow RJ, Yeo WK, Burke LM.	J Appl Physiol (1985). 2010 Jul;109(1):126-34. doi: 10.1152/japplphysiol.00950.2009. Epub 2010 May 13.	Cox GR	J Appl Physiol (1985)	2010	2010-05-15			10.1152/japplphysiol.00950.2009
Effect of carbohydrate ingestion on ratings of perceived exertion during a marathon	Utter AC, Kang J, Robertson RJ, Nieman DC, Chaloupka EC, Suminski RR, Piccinni CR.	Med Sci Sports Exerc. 2002 Nov;34(11):1779-84. doi: 10.1097/00005768-200211000-00014.	Utter AC	Med Sci Sports Exerc	2002	2002-11-20			10.1097/00005768-200211000-00014
Effect of high-fat, high-carbohydrate, and high-protein meals on metabolism and performance during endurance cycling	Rowlands DS, Hopkins WG.	Int J Sport Nutr Exerc Metab. 2002 Sep;12(3):318-35. doi: 10.1123/ijsnem.12.3.318.	Rowlands DS	Int J Sport Nutr Exerc Metab	2002	2002-11-15			10.1123/ijsnem.12.3.318
Effect of protein ingestion on energy expenditure and substrate utilization after exercise in middle-aged women	Benton MJ, Swan PD.	Int J Sport Nutr Exerc Metab. 2007 Dec;17(6):544-55. doi: 10.1123/ijsnem.17.6.544.	Benton MJ	Int J Sport Nutr Exerc Metab	2007	2007-12-25			10.1123/ijsnem.17.6.544
Effect of the glycaemic index of a pre-exercise meal on metabolism and cycling time trial performance	Moore LJ, Midgley AW, Thurlow S, Thomas G, Mc Naughton LR.	J Sci Med Sport. 2010 Jan;13(1):182-8. doi: 10.1016/j.jsams.2008.11.006. Epub 2009 Feb 20.	Moore LJ	J Sci Med Sport	2010	2009-02-24			10.1016/j.jsams.2008.11.006
Carbohydrate supplementation and exercise performance at high altitude: a randomized controlled trial	Oliver SJ, Golja P, Macdonald JH.	High Alt Med Biol. 2012 Mar;13(1):22-31. doi: 10.1089/ham.2011.1087.	Oliver SJ	High Alt Med Biol	2012	2012-03-21			10.1089/ham.2011.1087
Carbohydrate supplementation and perceived exertion during prolonged running	Utter AC, Kang J, Nieman DC, Dumke CL, McAnulty SR, Vinci DM, McAnulty LS.	Med Sci Sports Exerc. 2004 Jun;36(6):1036-41. doi: 10.1249/01.mss.0000128164.19223.d9.	Utter AC	Med Sci Sports Exerc	2004	2004-06-05			10.1249/01.mss.0000128164.19223.d9
A randomized trial to assess the potential of different beverages to affect hydration status: development of a beverage hydration index	Maughan RJ, Watson P, Cordery PA, Walsh NP, Oliver SJ, Dolci A, Rodriguez-Sanchez N, Galloway SD.	Am J Clin Nutr. 2016 Mar;103(3):717-23. doi: 10.3945/ajcn.115.114769. Epub 2015 Dec 23.	Maughan RJ	Am J Clin Nutr	2016	2015-12-25			10.3945/ajcn.115.114769
The Norwegian healthy body image programme: study protocol for a randomized controlled school-based intervention to promote positive body image and prevent disordered eating among Norwegian high school students	Sundgot-Borgen C, Bratland-Sanda S, Engen KME, Pettersen G, Friborg O, Torstveit MK, Kolle E, Piran N, Sundgot-Borgen J, Rosenvinge JH.	BMC Psychol. 2018 Mar 6;6(1):8. doi: 10.1186/s40359-018-0221-8.	Sundgot-Borgen C	BMC Psychol	2018	2018-03-08	PMC5840729		10.1186/s40359-018-0221-8
The PED-t trial protocol: The effect of physical exercise -and dietary therapy compared with cognitive behavior therapy in treatment of bulimia nervosa and binge eating disorder	Mathisen TF, Rosenvinge JH, Pettersen G, Friborg O, Vrabel K, Bratland-Sanda S, Svendsen M, Stensrud T, Bakland M, Wynn R, Sundgot-Borgen J.	BMC Psychiatry. 2017 May 12;17(1):180. doi: 10.1186/s12888-017-1312-4.	Mathisen TF	BMC Psychiatry	2017	2017-05-13	PMC5427572		10.1186/s12888-017-1312-4
Adapting a Technology-Based Eating Disorder Model for Athletes		JOURNAL OF CLINICAL SPORT PSYCHOLOGY	Flatt, RE; Taylor, CB		2018				10.1123/jcsp.2018-0015
Advances in Management of the Female Athlete Triad and Eating Disorders		CLINICS IN SPORTS MEDICINE	Zach, KN; Machin, ALS; Hoch, AZ		2011				10.1016/j.csm.2011.03.005
Athletes' and Coaches' Perceptions of Nutritional Advice: Eating More Food for Health and Performance		NUTRIENTS	Logue, DM; Mahony, L; Corish, CA; Tobin, D; Doherty, R; O'Higgins, G; Madigan, SM		2021				10.3390/nu13061925
Co-Developing athletes embodied with community sport stakeholders and national partners: a body image promotion program for adolescent girls in sport		INTERNATIONAL JOURNAL OF SPORT AND EXERCISE PSYCHOLOGY	Pila, E; Sick, K; Maharaj, A; Cooper-Evelyn, T; Sabiston, C		2021
COLLEGIATE ATHLETES AND DISORDERED EATING: IMPLICATIONS FOR POLICY DEVELOPMENT AND HEALTH EDUCATION		INTERNATIONAL JOURNAL OF BEHAVIORAL MEDICINE	Thompson, A; Reindl, D; Gallagher, K; Miller, C; Boardley, D		2010
Counseling female athletes: Application of the stages of change model to avoid disordered eating, amenorrhea, and osteoporosis		PSYCHOLOGICAL REPORTS	Bass, M; Turner, L; Hunt, S		2001				10.2466/PR0.88.4.1153-1160
Development of a medical nutrition therapy protocol for female collegiate athletes		JOURNAL OF THE AMERICAN DIETETIC ASSOCIATION	Skinner, P; Kopecky, L; Seburg, S; Roth, T; Eich, J; Lewis, NM		2001				10.1016/S0002-8223(01)00225-5
Female Athlete Triad and Its Components: Toward Improved Screening and Management		MAYO CLINIC PROCEEDINGS	Javed, A; Tebben, PJ; Fischer, PR; Lteif, AN		2013				10.1016/j.mayocp.2013.07.001
Fueling for the Field: Nutrition for Jumps, Throws, and Combined Events		INTERNATIONAL JOURNAL OF SPORT NUTRITION AND EXERCISE METABOLISM	Sygo, J; Glass, AK; Killer, SC; Stellingwerff, T		2019				10.1123/ijsnem.2018-0272
How To Fight Eating Disorders Among Adolescent Elite Athletes - A Cluster-randomized Intervention Study		MEDICINE AND SCIENCE IN SPORTS AND EXERCISE	Martinsen, M; Pensgaard, AM; Sundgot-Borgen, J		2013
Identification and Management of Eating Disorders in Children and Adolescents		PEDIATRICS	Hornberger, LL; Lane, MA		2021				10.1542/peds.2020-040279
Increased Female Athlete Triad Knowledge Following a Brief Video Educational Intervention		JOURNAL OF NUTRITION EDUCATION AND BEHAVIOR	Krick, RL; Brown, AF; Brown, KN		2019				10.1016/j.jneb.2019.05.600
New perspectives on nutritional interventions to augment lipid utilisation during exercise		BRITISH JOURNAL OF NUTRITION	Gonzalez, JT; Stevenson, EJ		2012				10.1017/S0007114511006684
Nutritional Support to Maintain Proper Immune Status during Intense Training		NUTRITIONAL COACHING STRATEGY TO MODULATE TRAINING EFFICIENCY	Gleeson, M		2013				10.1159/000345822
Physical exercise and nutritional therapy in the treatment of eating disorders		ARCHIVOS LATINOAMERICANOS DE NUTRICION	Acosta-Gallego, A; Gamonales, OM; Munoz-Jimenez, J; Canero, DA; Gamez-Calvo, L		2022				10.37527/2022.72.1.007
Prevention of eating disorders in female athletes		OPEN ACCESS JOURNAL OF SPORTS MEDICINE	Coelho, GMD; Gomes, AID; Ribeiro, BG; Soares, LD		2014				10.2147/OAJSM.S36528
PROMOTING ENDURANCE TRAINING ADAPTATIONS THROUGH NUTRITIONAL INTERVENTIONS: LOW-CARBOHYDRATE TRAINING?		5TH INTERNATIONAL SCIENTIFIC CONFERENCE ON KINESIOLOGY, PROCEEDINGS BOOK	Drust, B; Morton, J		2008
PROMOTING ENDURANCE TRAINING ADAPTATIONS WITH NUTRITIONAL INTERVENTIONS: THE POTENTIAL BENEFITS OF 'LOW CARBOHYDRATE' TRAINING		KINESIOLOGY	Drust, B; Morton, JP		2009
Promoting training adaptations through nutritional interventions		JOURNAL OF SPORTS SCIENCES	Hawley, JA; Tipton, KD; Millard-Stafford, ML		2006				10.1080/02640410500482727
Rationale and study design of an intervention of increased energy intake in women with exercise-associated menstrual disturbances to improve menstrual function and bone health: The REFUEL study		CONTEMPORARY CLINICAL TRIALS COMMUNICATIONS	Williams, NI; Mallinson, RJ; De Souza, MJ		2019				10.1016/j.conctc.2019.100325
Recognition and Rehabilitation of the Female Athlete Triad/Tetrad: A Multidisciplinary Approach		CURRENT SPORTS MEDICINE REPORTS	Temme, KE; Hoch, AZ		2013				10.1249/JSR.0b013e318296190b
The Female Athlete Triad and Relative Energy Deficiency in Sport: Knowledge of Both Can Improve the Health of Female Athletes		STRENGTH AND CONDITIONING JOURNAL	Valliant, MW		2016				10.1519/SSC.0000000000000201
The German Young Olympic Athletes' Lifestyle and Health Management Study (GOAL Study): design of a mixed-method study		BMC PUBLIC HEALTH	Thiel, A; Diehl, K; Giel, KE; Schnell, A; Schubring, AM; Mayer, J; Zipfel, S; Schneider, S		2011				10.1186/1471-2458-11-410
The Influence of Sport Nutrition Knowledge on Body Composition and Perceptions of Dietary Requirements in Collegiate Athletes		NUTRIENTS	Jagim, AR; Fields, JB; Magee, M; Kerksick, C; Luedke, J; Erickson, J; Jones, MT		2021				10.3390/nu13072239
The Mediating Role of Eating Attitudes in Sociocultural Attitudes toward the Body in Predicting Obligatory Exercise among Young People: A Polish and Chinese Comparison		NUTRIENTS	Guo, S; Kamionka, A; Izydorczyk, B; Lipowska, M; Lizinczyk, S; Radtke, BM; Sajewicz-Radtke, U; Lipowski, M		2023				10.3390/nu15040952
The Need for Qualified Intervention for the Female Athlete Triad Syndrome Patient		ATHLETIC THERAPY TODAY	Hostettter, KS; Drummond, JL		2010				10.1123/att.15.3.29
Treatment Considerations for Compulsive Exercise in High-Performance Athletes with an Eating Disorder		SPORTS MEDICINE-OPEN	Martenstyn, JA; Jeacocke, NA; Pittman, J; Touyz, S; Maguire, S		2022				10.1186/s40798-022-00425-y
Treatment strategies for the female athlete triad in the adolescent athlete: current perspectives		OPEN ACCESS JOURNAL OF SPORTS MEDICINE	Thein-Nissenbaum, J; Hammer, E		2017				10.2147/OAJSM.S100026
Using Contemporary Behavior Change Science to Design and Implement an Effective Nutritional Intervention Within Professional Rugby League		INTERNATIONAL JOURNAL OF SPORT NUTRITION AND EXERCISE METABOLISM	Costello, N; McKenna, J; Sutton, L; Deighton, K; Jones, B		2018				10.1123/ijsnem.2017-0298
The Female Athlete Body (FAB) study: Rationale, design, and baseline characteristics	Stewart TM, Pollard T, Hildebrandt T, Beyl R, Wesley N, Kilpela LS, Becker CB.	Contemp Clin Trials. 2017 Sep;60:63-71. doi: 10.1016/j.cct.2017.06.005. Epub 2017 Jun 10.	Stewart TM	Contemp Clin Trials	2017	2017-06-15	PMC5546607	NIHMS889298	10.1016/j.cct.2017.06.005
EFFECTS OF DIET AND AEROBIC OR ANAEROBIC EXERCISES ON EATING DISORDERS		NUTRICION HOSPITALARIA	Martinez-Rodriguez, A		2015				10.3305/nh.2015.31.3.8131
Energy Availability, Macronutrient Intake, and Nutritional Supplementation for Improving Exercise Performance in Endurance Athletes		CURRENT SPORTS MEDICINE REPORTS	Casazza, GA; Tovar, AP; Richardson, CE; Cortez, AN; Davis, BA		2018				10.1249/JSR.0000000000000494
Essentials for Best Practice: Treatment Approaches for Athletes With Eating Disorders		JOURNAL OF CLINICAL SPORT PSYCHOLOGY	Conviser, JH; Tierney, AS; Nickols, R		2018				10.1123/jcsp.2018-0013
Evidence-Based Interventions for the Treatment of Eating Disorders		JOURNAL OF CLINICAL SPORT PSYCHOLOGY	Moore, ZE; Ciampa, R; Wilsnack, J; Wright, E		2007				10.1123/jcsp.1.4.371
Key Nutritional Strategies to Optimize Performance in Para Athletes		PHYSICAL MEDICINE AND REHABILITATION CLINICS OF NORTH AMERICA	Scaramella, J; Kirihennedige, N; Broad, E		2018				10.1016/j.pmr.2018.01.005
Definition and outcome of a curriculum to prevent disordered eating and body-shaping drug use	Elliot DL, Moe EL, Goldberg L, DeFrancesco CA, Durham MB, Hix-Small H.	J Sch Health. 2006 Feb;76(2):67-73. doi: 10.1111/j.1746-1561.2006.00070.x.	Elliot DL	J Sch Health	2006	2006-02-10			10.1111/j.1746-1561.2006.00070.x
SPRINTING ... Dietary Approaches to Optimize Training Adaptation and Performance		INTERNATIONAL JOURNAL OF SPORT NUTRITION AND EXERCISE METABOLISM	Slater, GJ; Sygo, J; Jorgensen, M		2019				10.1123/ijsnem.2018-0273
Strategies used by physical therapists in the US for treatment and prevention of the female athlete triad		PHYSICAL THERAPY IN SPORT	Pantano, KJ		2009				10.1016/j.ptsp.2008.09.001
A comparison of three methods of determination of energy density of elite figure skaters	Ziegler PJ, Nelson JA, Tay C, Bruemmer B, Drewnowski A.	Int J Sport Nutr Exerc Metab. 2005 Oct;15(5):537-49. doi: 10.1123/ijsnem.15.5.537.	Ziegler PJ	Int J Sport Nutr Exerc Metab	2005	2005-12-06			10.1123/ijsnem.15.5.537
The Implementation of Nutrition Education Athena for Improving Students' Knowledge of Nutrition		PROCEEDINGS OF THE 2015 INTERNATIONAL CONFERENCE ON INNOVATION IN ENGINEERING AND VOCATIONAL EDUCATION	Yulia, C; Purnamasari, I; Khomsan, A; Sukandar, D		2016
Therapists' experiences with a new treatment combining physical exercise and dietary therapy (the PED-t) for eating disorders: an interview study in a randomised controlled trial at the Norwegian School of Sport Sciences	Bakland M, Sundgot-Borgen J, Wynn R, Rosenvinge JH, Stornæs AV, Pettersen G.	BMJ Open. 2018 Jan 11;8(1):e019386. doi: 10.1136/bmjopen-2017-019386.	Bakland M	BMJ Open	2018	2018-01-14	PMC5781022		10.1136/bmjopen-2017-019386
Treatment outcome in people with subthreshold compared with full-syndrome binge eating disorder	Friederich HC, Schild S, Wild B, de Zwaan M, Quenter A, Herzog W, Zipfel S.	Obesity (Silver Spring). 2007 Feb;15(2):283-7. doi: 10.1038/oby.2007.545.	Friederich HC	Obesity (Silver Spring)	2007	2007-02-15			10.1038/oby.2007.545
Evaluating a 'non-diet' wellness intervention for improvement of metabolic fitness, psychological well-being and eating and activity behaviors	Bacon L, Keim NL, Van Loan MD, Derricote M, Gale B, Kazaks A, Stern JS.	Int J Obes Relat Metab Disord. 2002 Jun;26(6):854-65. doi: 10.1038/sj.ijo.0802012.	Bacon L	Int J Obes Relat Metab Disord	2002	2002-05-31			10.1038/sj.ijo.0802012
Health-At-Every-Size and eating behaviors: 1-year follow-up results of a size acceptance intervention	Provencher V, Bégin C, Tremblay A, Mongeau L, Corneau L, Dodin S, Boivin S, Lemieux S.	J Am Diet Assoc. 2009 Nov;109(11):1854-61. doi: 10.1016/j.jada.2009.08.017.	Provencher V	J Am Diet Assoc	2009	2009-10-28			10.1016/j.jada.2009.08.017

## Sheet: screen_by_fulltext
Title	Authors	Citation	First Author	Journal/Book	Publication Year	Create Date	PMCID	NIHMS ID	DOI
Randomised controlled trial of the effects of increased energy intake on menstrual recovery in exercising women with menstrual disturbances: the 'REFUEL' study	De Souza MJ, Mallinson RJ, Strock NCA, Koltun KJ, Olmsted MP, Ricker EA, Scheid JL, Allaway HC, Mallinson DJ, Kuruppumullage Don P, Williams NI.	Hum Reprod. 2021 Jul 19;36(8):2285-2297. doi: 10.1093/humrep/deab149.	De Souza MJ	Hum Reprod	2021	2021-06-24	PMC8487661		10.1093/humrep/deab149
Dietary Intervention Restored Menses in Female Athletes with Exercise-Associated Menstrual Dysfunction with Limited Impact on Bone and Muscle Health		NUTRIENTS	Cialdella-Kam, L; Guebels, CP; Maddalozzo, GF; Manore, MM		2014				10.3390/nu6083018
Effect of Increased Daily Food Intake and Resistance Training on Body Composition, Body Dimension, Strength and Metabolic Variables among Underweight Males		INTERNATIONAL JOURNAL OF PHARMACEUTICAL RESEARCH AND ALLIED SCIENCES	Almoslim, HA; Ibrahim, S; Allen, J; Abu Hilal, H		2017
Energy and nutrient status of amenorrheic athletes participating in a diet and exercise training intervention program		INTERNATIONAL JOURNAL OF SPORT NUTRITION	Kopp-Woodroffe, SA; Manore, MM; Dueck, CA; Skinner, JS; Matt, KS		1999				10.1123/ijsn.9.1.70
Increased carbohydrate availability effects energy and nutrient periodisation of professional male athletes from the Australian Football League		APPLIED PHYSIOLOGY NUTRITION AND METABOLISM	Salagaras, BS; Mackenzie-Shalders, KL; Slater, GJ; McLellan, C; Coffey, VG		2021				10.1139/apnm-2021-0316
Nutrition Knowledge Is Associated with Energy Availability and Carbohydrate Intake in Young Female Cross-Country Skiers		NUTRIENTS	Kettunen, O; Heikkila, M; Linnamo, V; Ihalainen, JK		2021				10.3390/nu13061769
Study the Effect of Relative Energy Deficiency on Physiological and Physical Variables in Professional Women Athletes: A Randomized Controlled Trial		METABOLITES	Miralles-Amoros, L; Asencio-Mas, N; Martinez-Olcina, M; Vicente-Martinez, M; Garcia-De Frutos, JM; Penaranda-Moraga, M; Gonzalvez-Alvarado, L; Yanez-Sepulveda, R; Cortes-Roco, G; Martinez-Rodriguez, A		2023				10.3390/metabo13020168
Improving the body image, eating attitudes, and behaviors of young male and female adolescents: a new educational approach that focuses on self-esteem	O'Dea JA, Abraham S.	Int J Eat Disord. 2000 Jul;28(1):43-57. doi: 10.1002/(sici)1098-108x(200007)28:1<43::aid-eat6>3.0.co;2-d.	O'Dea JA	Int J Eat Disord	2000	2000-05-09			10.1002/(sici)1098-108x(200007)28:1<43::aid-eat6>3.0.co;2-d
Effects of dietary intervention in young female athletes with menstrual disorders		JOURNAL OF THE INTERNATIONAL SOCIETY OF SPORTS NUTRITION	Lagowska, K; Kapczuk, K; Friebe, Z; Bajerska, J		2014				10.1186/1550-2783-11-21
EVALUATION OF AN INTERVENTION PROGRAM ON BODY ESTEEM, EATING ATTITUDES AND PRESSURE TO BE THIN IN RHYTHMIC GYMNASTICS ATHLETES		SCIENCE OF GYMNASTICS JOURNAL	Kosmidou, E; Proios, M; Giannitsopoulou, E; Siatras, T; Doganis, G; Proios, M; Douda, H; Fachantidou-Tsiligiroglou, A		2015
Nine-month nutritional intervention improves restoration of menses in young female athletes and ballet dancers		JOURNAL OF THE INTERNATIONAL SOCIETY OF SPORTS NUTRITION	Lagowska, K; Kapczuk, K; Jeszka, J		2014				10.1186/s12970-014-0052-9
Study of Different Personalised Dietary Plans on Eating Behaviour, Body Image and Mood in Young Female Professional Handball Players: A Randomised Controlled Trial		CHILDREN-BASEL	Miralles-Amoros, L; Vicente-Martinez, M; Martinez-Olcina, M; Asencio-Mas, N; Gonzalvez-Alvarado, L; Penaranda-Moraga, M; Leyva-Vela, B; Yanez-Sepulveda, R; Cortes-Roco, G; Martinez-Rodriguez, A		2023				10.3390/children10020259
12-months of increased dietary intake does not exacerbate disordered eating-related attitudes, stress, or depressive symptoms in women with exercise-associated menstrual disturbances: The REFUEL randomized controlled trial	Strock NCA, De Souza MJ, Mallinson RJ, Olmsted M, Allaway HCM, O'Donnell E, Plessow F, Williams NI.	Psychoneuroendocrinology. 2023 Jun;152:106079. doi: 10.1016/j.psyneuen.2023.106079. Epub 2023 Mar 8.	Strock NCA	Psychoneuroendocrinology	2023	2023-03-22			10.1016/j.psyneuen.2023.106079
Bone mineral density in response to increased energy intake in exercising women with oligomenorrhea/amenorrhea: the REFUEL randomized controlled trial	De Souza MJ, Ricker EA, Mallinson RJ, Allaway HCM, Koltun KJ, Strock NCA, Gibbs JC, Kuruppumullage Don P, Williams NI.	Am J Clin Nutr. 2022 Jun 7;115(6):1457-1472. doi: 10.1093/ajcn/nqac044.	De Souza MJ	Am J Clin Nutr	2022	2022-02-16	PMC9170471		10.1093/ajcn/nqac044
Pragmatic, Randomized Controlled Trials of the Girls on the Go! Program to Improve Self-Esteem in Girls	Tirlea L, Truby H, Haines TP.	Am J Health Promot. 2016 Mar;30(4):231-41. doi: 10.1177/0890117116639572.	Tirlea L	Am J Health Promot	2016	2016-07-13			10.1177/0890117116639572
Preventing substance use and disordered eating - Initial outcomes of the ATHENA (Athletes Targeting Healthy Exercise and Nutrition Alternatives) Program		ARCHIVES OF PEDIATRICS & ADOLESCENT MEDICINE	Elliot, DL; Goldberg, L; Moe, EL; DeFrancesco, CA; Durham, MB; Hix-Small, H		2004				10.1001/archpedi.158.11.1043
The effects of a middle-school healthy eating intervention on adolescents' fat and fruit intake and soft drinks consumption	Haerens L, De Bourdeaudhuij I, Maes L, Vereecken C, Brug J, Deforche B.	Public Health Nutr. 2007 May;10(5):443-9. doi: 10.1017/S1368980007219652.	Haerens L	Public Health Nutr	2007	2007-04-07			10.1017/S1368980007219652
Effects of a food intervention on futsal athletes of different age categories		REVISTA BRASILEIRA DE FUTSAL E FUTEBOL	da Silveira, MA; Rombaldi, AJ; Coswig, VS		2017
Coaches' knowledge and management of eating disorders: a randomized controlled trial	Martinsen M, Sherman RT, Thompson RA, Sundgot-Borgen J.	Med Sci Sports Exerc. 2015 May;47(5):1070-8. doi: 10.1249/MSS.0000000000000489.	Martinsen M	Med Sci Sports Exerc	2015	2014-09-10			10.1249/MSS.0000000000000489
Preventing eating disorders among young elite athletes: a randomized controlled trial	Martinsen M, Bahr R, Børresen R, Holme I, Pensgaard AM, Sundgot-Borgen J.	Med Sci Sports Exerc. 2014 Mar;46(3):435-47. doi: 10.1249/MSS.0b013e3182a702fc.	Martinsen M	Med Sci Sports Exerc	2014	2014-02-20			10.1249/MSS.0b013e3182a702fc
Preventing weight-related problems among adolescent girls: A cluster randomized trial comparing the Brazilian 'New Moves' program versus observation	Dunker KLL, Claudino AM.	Obes Res Clin Pract. 2018 Jan-Feb;12(1):102-115. doi: 10.1016/j.orcp.2017.07.004. Epub 2017 Aug 7.	Dunker KLL	Obes Res Clin Pract	2018	2017-08-12			10.1016/j.orcp.2017.07.004
Nutrition Education Curriculum Promotes Adolescent Runners' Self-Efficacy, Knowledge, and Intake of Nutrient-Rich Carbohydrate Foods		JOURNAL OF THE AMERICAN NUTRITION ASSOCIATION	Coffey, AB; Alai, NL; Gray, VB; Cotter, JA; Barrack, MT		2023				10.1080/07315724.2021.2019139
Reducing eating disorder risk among male athletes: A randomized controlled trial investigating the male athlete body project	Perelman H, Schwartz N, Yeoward-Dodson J, Quiñones IC, Murray MF, Dougherty EN, Townsel R, Arthur-Cameselle J, Haedt-Matt AA.	Int J Eat Disord. 2022 Feb;55(2):193-206. doi: 10.1002/eat.23665. Epub 2022 Jan 17.	Perelman H	Int J Eat Disord	2022	2022-01-17			10.1002/eat.23665
Treatment of athletic amenorrhea with a diet and training intervention program	Dueck CA, Matt KS, Manore MM, Skinner JS.	Int J Sport Nutr. 1996 Mar;6(1):24-40. doi: 10.1123/ijsn.6.1.24.	Dueck CA	Int J Sport Nutr	1996	1996-03-01			10.1123/ijsn.6.1.24
Clinical evaluation of education relating to nutrition and skeletal loading in competitive male road cyclists at risk of relative energy deficiency in sports (RED-S): 6-month randomised controlled trial		BMJ OPEN SPORT & EXERCISE MEDICINE	Keay, N; Francis, G; Entwistle, I; Hind, K		2019				10.1136/bmjsem-2019-000523
Female Athlete Body Project Intervention with Professional Dancers: A Pilot Trial		EATING DISORDERS	Gorrell, S; Schaumberg, K; Boswell, JF; Hormes, JM; Anderson, DA		2021				10.1080/10640266.2019.1632592
Health education prevention for eating disorders among college female athletes		AMERICAN JOURNAL OF HEALTH BEHAVIOR	Abood, DA; Black, DR		2000				10.5993/AJHB.24.3.6
Implementation of a nutrition education program in a handball team; consequences on nutritional status		NUTRICION HOSPITALARIA	Molina-Lopez, J; Molina, JM; Chirosa, LJ; Florea, D; Saez, L; Jimenez, J; Planellss, P; de la Cruz, AP; Planells, E		2013				10.3305/nh.2013.28.4.6600
Increased Female Athlete Triad Knowledge Among Collegiate Dancers Following a Brief Educational Video Intervention		JOURNAL OF DANCE MEDICINE & SCIENCE	Brown, K; Yates, M; Meenan, M; Brown, AF		2020				10.12678/1089-313X.24.4.161
Increasing help-seeking for eating pathology among collegiate athletes: An examination of a novel, customized intervention		PSYCHOLOGY OF SPORT AND EXERCISE	Martin, SJ; Saulnier, KG; Horvath, SA; Anderson, T		2020				10.1016/j.psychsport.2020.101731
Reducing the Risk of Disordered Eating Among Female Athletes: A Test of Alternative Interventions		JOURNAL OF APPLIED SPORT PSYCHOLOGY	Smith, A; Petrie, T		2008				10.1080/10413200802241832
Reported eating behavior and attitudes improvement after a nutrition intervention program in a group of young female dancers		INTERNATIONAL JOURNAL OF SPORT NUTRITION AND EXERCISE METABOLISM	Yannakoulia, M; Sitara, M; Matalas, AL		2002				10.1123/ijsnem.12.1.24
Metabolic profile in women with bulimia nervosa or binge-eating disorder before and after treatment: secondary analysis from the randomized PED-t trial	Mathisen TF, Sundgot-Borgen J, Rosenvinge JH, Bratland-Sanda S, Svendsen M, Pettersen G, Vrabel K, Friborg O.	Eat Weight Disord. 2023 Apr 27;28(1):41. doi: 10.1007/s40519-023-01567-y.	Mathisen TF	Eat Weight Disord	2023	2023-04-27	PMC10140012		10.1007/s40519-023-01567-y
Is physical exercise and dietary therapy a feasible alternative to cognitive behavior therapy in treatment of eating disorders? A randomized controlled trial of two group therapies	Mathisen TF, Rosenvinge JH, Friborg O, Vrabel K, Bratland-Sanda S, Pettersen G, Sundgot-Borgen J.	Int J Eat Disord. 2020 Apr;53(4):574-585. doi: 10.1002/eat.23228. Epub 2020 Jan 16.	Mathisen TF	Int J Eat Disord	2020	2020-01-17	PMC7187559		10.1002/eat.23228
The Female Athlete Body project study: 18-month outcomes in eating disorder symptoms and risk factors		INTERNATIONAL JOURNAL OF EATING DISORDERS	Stewart, TM; Pollard, T; Hildebrandt, T; Wesley, NY; Kilpela, LS; Becker, CB		2019				10.1002/eat.23145
Healthy Runner Project: a 7-year, multisite nutrition education intervention to reduce bone stress injury incidence in collegiate distance runners		BMJ OPEN SPORT & EXERCISE MEDICINE	Fredericson, M; Roche, M; Barrack, MT; Tenforde, A; Sainani, K; Kraus, E; Kussman, A; Olson, EM; Kim, BY; Fahy, K; Miller, E; Diamond, E; Meraz, S; Singh, S; Nattiv, A		2023				10.1136/bmjsem-2023-001545
The effect of exercise, cognitive therapy, and nutritional counseling in treating bulimia nervosa	Sundgot-Borgen J, Rosenvinge JH, Bahr R, Schneider LS.	Med Sci Sports Exerc. 2002 Feb;34(2):190-5. doi: 10.1097/00005768-200202000-00002.	Sundgot-Borgen J	Med Sci Sports Exerc	2002	2002-02-06			10.1097/00005768-200202000-00002
Effects of a 16-Week Digital Intervention on Sports Nutrition Knowledge and Behavior in Female Endurance Athletes with Risk of Relative Energy Deficiency in Sport (REDs)		NUTRIENTS	Fahrenholtz, IL; Melin, AK; Garthe, I; Hollekim-Strand, SM; Ivarsson, A; Koehler, K; Logue, D; Lundstrom, P; Madigan, S; Wasserfurth, P; Torstveit, MK		2023				10.3390/nu15051082
Moderators and predictors of response to eating disorder risk factor reduction programs in collegiate female athletes		PSYCHOLOGY OF SPORT AND EXERCISE	Stewart, TM; Plasencia, M; Han, H; Jackson, H; Becker, CB		2014				10.1016/j.psychsport.2014.02.006
Strength and Power Improvements in Athlete and Non-Athletes During Intensive Eating Disorder Treatment		JOURNAL OF CLINICAL SPORT PSYCHOLOGY	Fewell, LK; Nickols, R; Tierney, AS; Levinson, CA		2018				10.1123/jcsp.2018-0014
A mediation analysis of the ATHENA intervention for female athletes: prevention of athletic-enhancing substance use and unhealthy weight loss behaviors	Ranby KW, Aiken LS, Mackinnon DP, Elliot DL, Moe EL, McGinnis W, Goldberg L.	J Pediatr Psychol. 2009 Nov-Dec;34(10):1069-83. doi: 10.1093/jpepsy/jsp025. Epub 2009 Apr 22.	Ranby KW	J Pediatr Psychol	2009	2009-04-24	PMC2782253		10.1093/jpepsy/jsp025
Can we reduce eating disorder risk factors in female college athletes? A randomized exploratory investigation of two peer-led interventions	Becker CB, McDaniel L, Bull S, Powell M, McIntyre K.	Body Image. 2012 Jan;9(1):31-42. doi: 10.1016/j.bodyim.2011.09.005. Epub 2011 Oct 22.	Becker CB	Body Image	2012	2011-10-25	PMC3246101	NIHMS333667	10.1016/j.bodyim.2011.09.005
Preventing substance use and disordered eating: initial outcomes of the ATHENA (athletes targeting healthy exercise and nutrition alternatives) program	Elliot DL, Goldberg L, Moe EL, Defrancesco CA, Durham MB, Hix-Small H.	Arch Pediatr Adolesc Med. 2004 Nov;158(11):1043-9. doi: 10.1001/archpedi.158.11.1043.	Elliot DL	Arch Pediatr Adolesc Med	2004	2004-11-03			10.1001/archpedi.158.11.1043
The implementation and evaluation of a nutrition education programme for university elite athletes		PROGRESS IN NUTRITION	Martinelli, L		2013

## Sheet: updated_search_screen
Title	Authors	Citation	First Author	Journal/Book	Publication Year	Create Date	PMCID	NIHMS ID	DOI
"Still work?" Design and effect of interventions used to modify feeding problems in children with autism: A systematic review of studies employing group designs	Chung LMY, Fang Y, Or PPL, Sun F, Poon ETC, Chan CKM.	Child Care Health Dev. 2024 Jul;50(4):e13307. doi: 10.1111/cch.13307.	Chung LMY	Child Care Health Dev	2024	2024-07-17			10.1111/cch.13307
A review of the nutritional guidance for athletes to prevent eating disorders	Hilling JJ, Robertson C.	Eur Eat Disord Rev. 2024 Jan;32(1):116-129. doi: 10.1002/erv.3029. Epub 2023 Sep 5.	Hilling JJ	Eur Eat Disord Rev	2024	2023-09-06			10.1002/erv.3029
Accuracy of respiratory gas variables, substrate, and energy use from 15 CPET systems during simulated and human exercise	Van Hooren B, Souren T, Bongers BC.	Scand J Med Sci Sports. 2024 Jan;34(1):e14490. doi: 10.1111/sms.14490. Epub 2023 Sep 11.	Van Hooren B	Scand J Med Sci Sports	2024	2023-09-12			10.1111/sms.14490
Anxiety, eating disorders and menstrual disturbances risk in Spanish elite female paddlers	Aquino-Llinares N, Gavala-González J, Porras-García ME.	Sci Rep. 2024 Jul 2;14(1):15157. doi: 10.1038/s41598-024-66167-x.	Aquino-Llinares N	Sci Rep	2024	2024-07-02	PMC11219868		10.1038/s41598-024-66167-x
Association of homelessness and diet on the gut microbiome: a United States-Veteran Microbiome Project (US-VMP) study	Hoisington AJ, Stearns-Yoder KA, Stamper CE, Holliday R, Brostow DP, Penzenik ME, Forster JE, Postolache TT, Lowry CA, Brenner LA.	mSystems. 2024 Jan 23;9(1):e0102123. doi: 10.1128/msystems.01021-23. Epub 2023 Dec 22.	Hoisington AJ	mSystems	2024	2023-12-22	PMC10804991		10.1128/msystems.01021-23
Associations Between Physical Activity and Gastrointestinal Transit Times in People with Normal Weight, Overweight, and Obesity	Jensen MM, Pedersen HE, Clemmensen KKB, Ekblond TS, Ried-Larsen M, Færch K, Brock C, Quist JS.	J Nutr. 2024 Jan;154(1):41-48. doi: 10.1016/j.tjnut.2023.06.005. Epub 2023 Jun 12.	Jensen MM	J Nutr	2024	2023-06-14			10.1016/j.tjnut.2023.06.005
Australian elite sport coaches' mental health literacy of eating disorders, orthorexia, and muscle dysmorphia in athletes: A qualitative study	Mitchell J, Tilbrook M, Kiropoulos L, Krug I.	Body Image. 2024 Mar;48:101670. doi: 10.1016/j.bodyim.2023.101670. Epub 2023 Dec 26.	Mitchell J	Body Image	2024	2023-12-27			10.1016/j.bodyim.2023.101670
Bone Mineral Density in Mountain, Road Cyclists and Untrained Controls: Exercise, Diet and Hormones	Zamboni F, Ferrari P, Cazzoletti L, Setti A, Bertoldo F, Dalle Carbonare LG, Danese E, Tardivo S, Crisafulli E, Ferrari M.	Res Q Exerc Sport. 2024 Jun;95(2):423-430. doi: 10.1080/02701367.2023.2242417. Epub 2023 Aug 4.	Zamboni F	Res Q Exerc Sport	2024	2023-08-04			10.1080/02701367.2023.2242417
Changes in Body Composition and Nutritional Periodization during the Training Macrocycle in Football-A Narrative Review	Staśkiewicz-Bartecka W, Kardas M, Zydek G, Zając A, Chycki J.	Nutrients. 2024 Apr 29;16(9):1332. doi: 10.3390/nu16091332.	Staśkiewicz-Bartecka W	Nutrients	2024	2024-05-11	PMC11085159		10.3390/nu16091332
Chilean Market Protein Shakes Composition	Jorquera C, Droppelmann G, Pridal P, Faúndez J, Feijoo F.	Nutrients. 2024 Apr 11;16(8):1129. doi: 10.3390/nu16081129.	Jorquera C	Nutrients	2024	2024-04-27	PMC11055153		10.3390/nu16081129
Collegiate women's wrestling body fat percentage and minimum wrestling weight values: time for revisiting minimal body fat percent?	Jagim AR, Tinsley GM, Oppliger RA, Horswill CA, Dobbs WC, Fields JB, Cushard C, Rademacher PD, Jones MT.	J Int Soc Sports Nutr. 2024 Dec;21(1):2304561. doi: 10.1080/15502783.2024.2304561. Epub 2024 Jan 16.	Jagim AR	J Int Soc Sports Nutr	2024	2024-01-16	PMC10795649		10.1080/15502783.2024.2304561
Comparison of Nutrition among Female Floorball Players of Extra-Class Teams from Poland and the Czech Republic during the Preparation Period for the League Season	Białek-Dratwa A, Krzywak Z, Staśkiewicz-Bartecka W, Velecký J, Cirocki A, Grajek M, Kowalski O.	Nutrients. 2024 Feb 16;16(4):544. doi: 10.3390/nu16040544.	Białek-Dratwa A	Nutrients	2024	2024-02-24	PMC10893303		10.3390/nu16040544
Contemporary Issue: Health and Safety of Female Wrestlers	Jagim AR, Moschelli JS, Woodroffe LM, Horswill CA, Bloomfield SA, Oppliger RA.	Curr Sports Med Rep. 2024 Jul 1;23(7):262-269. doi: 10.1249/JSR.0000000000001183.	Jagim AR	Curr Sports Med Rep	2024	2024-06-28			10.1249/JSR.0000000000001183
Cross-sectional and longitudinal associations between higher weight and eating disorder risk among collegiate athletes	Love AA, Zickgraf HF, Sonneville KR, Mankowski A, Carson TL, Hazzard VM.	J Sci Med Sport. 2024 Apr;27(4):270-275. doi: 10.1016/j.jsams.2024.01.005. Epub 2024 Jan 24.	Love AA	J Sci Med Sport	2024	2024-02-08			10.1016/j.jsams.2024.01.005
Determinants of low birth weight and its effect on childhood health and nutritional outcomes in Bangladesh	Islam MZ, Chowdhury MRK, Kader M, Billah B, Islam MS, Rashid M.	J Health Popul Nutr. 2024 May 13;43(1):64. doi: 10.1186/s41043-024-00565-9.	Islam MZ	J Health Popul Nutr	2024	2024-05-14	PMC11092222		10.1186/s41043-024-00565-9
Determinants of menstrual dysfunction in the female athlete triad: A cross-sectional study in Italian athletes	Amoruso I, Fonzo M, Barro A, Scardina C, Titton F, Bertoncello C, Baldovin T.	Psychol Sport Exerc. 2024 Jul;73:102653. doi: 10.1016/j.psychsport.2024.102653. Epub 2024 Apr 24.	Amoruso I	Psychol Sport Exerc	2024	2024-04-26			10.1016/j.psychsport.2024.102653
Dietary characteristics of community-dwelling older adults with poor appetite: a cross-sectional analysis	Scheufele P, Rappl A, Visser M, Kiesswetter E, Volkert D.	Age Ageing. 2024 May 11;53(Suppl 2):ii4-ii12. doi: 10.1093/ageing/afae040.	Scheufele P	Age Ageing	2024	2024-05-15	PMC11094405		10.1093/ageing/afae040
Dietary Intake and Menstrual Health among Acrobatics and Tumbling NCAA Division I Student-Athletes	de Souza LC, Moris JM, Lee KM, Fant KH, Gallucci A, Funderburk LK.	J Am Nutr Assoc. 2024 Jan;43(1):101-109. doi: 10.1080/27697061.2023.2218458. Epub 2023 Jun 12.	de Souza LC	J Am Nutr Assoc	2024	2023-06-12			10.1080/27697061.2023.2218458
Differences in screening and treating relative energy deficiency in sport between the United States of America and Japan	Tsukahara Y, Nose-Ogura S, Kinoshita S, Nakamura H, Koshimizu T, Gleason CN, Mason RA, Harada M, Hiraike O, Osuga Y.	J Sports Med Phys Fitness. 2024 Feb;64(2):175-182. doi: 10.23736/S0022-4707.23.15302-3. Epub 2023 Nov 28.	Tsukahara Y	J Sports Med Phys Fitness	2024	2023-11-28			10.23736/S0022-4707.23.15302-3
Disordered eating is not associated with musculoskeletal injury in university athletes	O'Connell S, Brenner I, Scheid JL, West SL.	Appl Physiol Nutr Metab. 2024 Jan 1;49(1):87-92. doi: 10.1139/apnm-2023-0244. Epub 2023 Oct 10.	O'Connell S	Appl Physiol Nutr Metab	2024	2023-08-28			10.1139/apnm-2023-0244
Distal Femoral Stress Fractures Has High Operation Rates in Adolescent and Young Adult Athletes	DeFoor MT, Mullin EP, Cuenca RA, Pierrie SN.	J Pediatr Orthop. 2024 May-Jun 01;44(5):e439-e445. doi: 10.1097/BPO.0000000000002661. Epub 2024 Mar 20.	DeFoor MT	J Pediatr Orthop	2024	2024-03-20			10.1097/BPO.0000000000002661
Eating Behavior Disorders and Disordered Eating Habits in Spanish High-Performance Women's Olympic Wrestling Athletes	Flores MR, Martín-Castellanos A, López-Torres O, Fernández-Elías VE, García-González J, Mon-López D.	Nutrients. 2024 Feb 29;16(5):709. doi: 10.3390/nu16050709.	Flores MR	Nutrients	2024	2024-03-13	PMC10934184		10.3390/nu16050709
Eating Disorder Risk and Common Mental Disorders in British Servicewomen: A Cross-Sectional Observational Study	O'Leary TJ, Coombs CV, Perrett C, Gifford RM, Wardle SL, Greeves JP.	Med Sci Sports Exerc. 2024 Feb 1;56(2):340-349. doi: 10.1249/MSS.0000000000003309. Epub 2023 Sep 29.	O'Leary TJ	Med Sci Sports Exerc	2024	2023-09-29			10.1249/MSS.0000000000003309
Eating Disorders Risk Assessment and Body Esteem among Amateur and Professional Football Players	Staśkiewicz-Bartecka W, Kardas M.	Nutrients. 2024 Mar 25;16(7):945. doi: 10.3390/nu16070945.	Staśkiewicz-Bartecka W	Nutrients	2024	2024-04-13	PMC11013787		10.3390/nu16070945
Global incidence, prevalence, years lived with disability (YLDs), disability-adjusted life-years (DALYs), and healthy life expectancy (HALE) for 371 diseases and injuries in 204 countries and territories and 811 subnational locations, 1990-2021: a systematic analysis for the Global Burden of Disease Study 2021	GBD 2021 Diseases and Injuries Collaborators.	Lancet. 2024 May 18;403(10440):2133-2161. doi: 10.1016/S0140-6736(24)00757-8. Epub 2024 Apr 17.	GBD 2021 Diseases and Injuries Collaborators	Lancet	2024	2024-04-20	PMC11122111		10.1016/S0140-6736(24)00757-8
Increased prevalence of lower extremity soft tissue injuries and surgeries in patients with anorexia nervosa and bulimia nervosa	Schmerler J, Chiu AK, Agarwal AR, Kreulen RT, Srikumaran U, Best MJ.	Phys Sportsmed. 2024 Jun;52(3):246-252. doi: 10.1080/00913847.2023.2237988. Epub 2023 Jul 20.	Schmerler J	Phys Sportsmed	2024	2023-07-18			10.1080/00913847.2023.2237988
Individual variability and consistency of post-exercise energy and macronutrient intake, appetite sensations, and food reward in healthy adults	Pélissier L, Lambert C, Stensel DJ, Beraud D, Finlayson G, Pereira B, Boirie Y, Duclos M, Isacco L, Thivel D.	Appetite. 2024 Sep 1;200:107568. doi: 10.1016/j.appet.2024.107568. Epub 2024 Jun 18.	Pélissier L	Appetite	2024	2024-06-20			10.1016/j.appet.2024.107568
Menstrual cycle characteristics, perceived impact on performance, and barriers to communication: Perspectives of high-performance adolescent athletes in Singapore	Taim BC, Lye J, Suppiah HT, Chan TW, Chia M, Clarke A.	Scand J Med Sci Sports. 2024 Jan;34(1):e14488. doi: 10.1111/sms.14488. Epub 2023 Sep 8.	Taim BC	Scand J Med Sci Sports	2024	2023-09-08			10.1111/sms.14488
Mental Health and Disordered Eating in Athletes	Kussman A, Choo HJ.	Clin Sports Med. 2024 Jan;43(1):71-91. doi: 10.1016/j.csm.2023.07.001. Epub 2023 Aug 26.	Kussman A	Clin Sports Med	2024	2023-11-10			10.1016/j.csm.2023.07.001
Nutritional and Training Strategies for Actual Competition in World-Class Japanese Female Wrestler: A Case Report	Kondo E, Saito M, Uchizawa A, Tamai S, Watanabe K, Sagayama H.	J Nutr Sci Vitaminol (Tokyo). 2024;70(1):72-75. doi: 10.3177/jnsv.70.72.	Kondo E	J Nutr Sci Vitaminol (Tokyo)	2024	2024-02-28			10.3177/jnsv.70.72
Nutritional Considerations of Irish Performance Dietitians and Nutritionists in Concussion Injury Management	Finnegan E, Daly E, Ryan L.	Nutrients. 2024 Feb 9;16(4):497. doi: 10.3390/nu16040497.	Finnegan E	Nutrients	2024	2024-02-24	PMC10891776		10.3390/nu16040497
Nutritional perspectives in female soccer: a scoping review	Martinho DV, Field A, Naughton R, Ribeiro AS, Rebelo A, Gouveia ÉR, Sarmento H.	J Int Soc Sports Nutr. 2024 Dec;21(1):2366427. doi: 10.1080/15502783.2024.2366427. Epub 2024 Jul 3.	Martinho DV	J Int Soc Sports Nutr	2024	2024-07-04	PMC11225636		10.1080/15502783.2024.2366427
Perfectionism, disordered eating and well-being in aesthetic sports: The mediating role of passion	St-Cyr J, Gavrila A, Tanguay-Sela M, Vallerand RJ.	Psychol Sport Exerc. 2024 Jul;73:102648. doi: 10.1016/j.psychsport.2024.102648. Epub 2024 Apr 12.	St-Cyr J	Psychol Sport Exerc	2024	2024-04-13			10.1016/j.psychsport.2024.102648
Profile of Children with Undernutrition Admitted in Two Secondary-Level Hospitals in Maputo City, Mozambique	Cossa-Moiane I, Roucher C, Campos-Ponce M, Doak C, Bauhofer A, Chissaque A, Prista A, de Deus N, Polman K.	Nutrients. 2024 Apr 4;16(7):1056. doi: 10.3390/nu16071056.	Cossa-Moiane I	Nutrients	2024	2024-04-13	PMC11013278		10.3390/nu16071056
Psychosocial risk and protective factors for youth problem behavior are associated with food addiction in the Generation Z	Mastrobattista L, Gomez Perez LJ, Gallimberti L, Genetti B, Andreotti A, Fassinato D, Monacis L, Anselmi P, Colledani D, Minutillo A, Mortali C.	Front Public Health. 2024 May 27;12:1414110. doi: 10.3389/fpubh.2024.1414110. eCollection 2024.	Mastrobattista L	Front Public Health	2024	2024-06-11	PMC11163117		10.3389/fpubh.2024.1414110
Relative Energy Deficiency in Sport (RED-S) and Goldman's Dilemma: A Case Report in 42 Year-Old Woman Endurance Athlete	Is EE, Aydog T.	Phys Sportsmed. 2024 Jun;52(3):304-308. doi: 10.1080/00913847.2023.2247960. Epub 2023 Aug 17.	Is EE	Phys Sportsmed	2024	2023-08-14			10.1080/00913847.2023.2247960
Risk and prevalence of Relative Energy Deficiency in Sport (REDs) among professional female football players	Dasa MS, Friborg O, Kristoffersen M, Pettersen G, Sagen JV, Torstveit MK, Sundgot-Borgen J, Rosenvinge JH.	Eur J Sport Sci. 2024 Jul;24(7):1032-1041. doi: 10.1002/ejsc.12129. Epub 2024 May 29.	Dasa MS	Eur J Sport Sci	2024	2024-07-03			10.1002/ejsc.12129
Risk factors for sexual harassment and abuse victimization among adolescent athletes and non-athletes: A one-year follow-up study	Sølvberg N, Torstveit MK, Solstad BE, Mountjoy M, Rosenvinge JH, Pettersen G, Sundgot-Borgen J.	Child Abuse Negl. 2024 Jan;147:106592. doi: 10.1016/j.chiabu.2023.106592. Epub 2023 Dec 18.	Sølvberg N	Child Abuse Negl	2024	2023-12-19			10.1016/j.chiabu.2023.106592
Risk of low energy availability and nutrition knowledge among female team sport athletes	Pai NN, Brown RC, Black KE.	J Sports Med Phys Fitness. 2024 May;64(5):446-454. doi: 10.23736/S0022-4707.23.15273-X. Epub 2024 Feb 2.	Pai NN	J Sports Med Phys Fitness	2024	2024-02-02			10.23736/S0022-4707.23.15273-X
Risk of low energy availability, eating disorders and food insecurity amongst development female rugby league players	Sharples A, Buchanan TD, Gough L, Black AD, Black KE.	J Sports Med Phys Fitness. 2024 Aug;64(8):822-830. doi: 10.23736/S0022-4707.24.15600-9. Epub 2024 Mar 12.	Sharples A	J Sports Med Phys Fitness	2024	2024-03-12			10.23736/S0022-4707.24.15600-9
The progression and mechanisms of mental illness symptoms in university student-athletes during the COVID-19 pandemic	Labossière S, Couture S, Laurier C, Lemieux A, Boudreault V.	Stress Health. 2024 Jun;40(3):e3354. doi: 10.1002/smi.3354. Epub 2023 Dec 4.	Labossière S	Stress Health	2024	2023-12-04			10.1002/smi.3354
The relationship between anabolic androgenic steroid use and body image, eating behavior, and physical activity by gender: A systematic review	Zaiser C, Laskowski NM, Müller R, Abdulla K, Sabel L, Ballero Reque C, Brandt G, Paslakis G.	Neurosci Biobehav Rev. 2024 Aug;163:105772. doi: 10.1016/j.neubiorev.2024.105772. Epub 2024 Jun 13.	Zaiser C	Neurosci Biobehav Rev	2024	2024-06-15			10.1016/j.neubiorev.2024.105772
The relationship between nutrition knowledge and low energy availability risk in collegiate athletes	Burger S, Bray A, Kim B.	J Sci Med Sport. 2024 Jul;27(7):451-453. doi: 10.1016/j.jsams.2024.03.010. Epub 2024 Apr 11.	Burger S	J Sci Med Sport	2024	2024-04-25			10.1016/j.jsams.2024.03.010
The risk of low energy availability among athlete females in Saudi Arabia: a cross-sectional study	Khatib MA, Aljaaly EA, Hafiz MS, Alamri A, Alzahrani W.	Front Public Health. 2024 May 30;12:1411724. doi: 10.3389/fpubh.2024.1411724. eCollection 2024.	Khatib MA	Front Public Health	2024	2024-06-14	PMC11169597		10.3389/fpubh.2024.1411724
Nutritional Strategies for Managing Iron Deficiency in Adolescents: Approaches to a Challenging but Common Problem	Cohen CT, Powers JM.	Adv Nutr. 2024 May;15(5):100215. doi: 10.1016/j.advnut.2024.100215. Epub 2024 Mar 29.	Cohen CT	Adv Nutr	2024	2024-03-31	PMC11070695		10.1016/j.advnut.2024.100215
Global, regional, and national age-specific progress towards the 2020 milestones of the WHO End TB Strategy: a systematic analysis for the Global Burden of Disease Study 2021	GBD 2021 Tuberculosis Collaborators.	Lancet Infect Dis. 2024 Jul;24(7):698-725. doi: 10.1016/S1473-3099(24)00007-0. Epub 2024 Mar 19.	GBD 2021 Tuberculosis Collaborators	Lancet Infect Dis	2024	2024-03-22	PMC11187709		10.1016/S1473-3099(24)00007-0
Review of the evidence of radioprotective potential of creatine and arginine as dietary supplements	Nersesova L, Petrosyan M, Tsakanova G.	Int J Radiat Biol. 2024;100(6):849-864. doi: 10.1080/09553002.2024.2345098. Epub 2024 Apr 29.	Nersesova L	Int J Radiat Biol	2024	2024-04-29			10.1080/09553002.2024.2345098
Role of nutrition in human performance in military populations	Scott JM, Deuster PA.	BMJ Mil Health. 2024 Jul 19;170(e1):e40-e44. doi: 10.1136/military-2022-002311.	Scott JM	BMJ Mil Health	2024	2023-02-15			10.1136/military-2022-002311
[truncated: 144 more rows]

## Sheet: reason for exclusion key
	wrong population OR wrong outcomes
	wrong intervention
	wrong study design
	possible fit
	same overall project
	included study
	no nutritional education component as part of intervention
	wrong age (<18yrs)

## Sheet: PEDRO scoring
Title	Reducing eating disorder risk among male athletes: A randomized controlled trial investigating the male athlete body project	Clinical evaluation of education relating to nutrition and skeletal loading in competitive male road cyclists at risk of relative energy deficiency in sports (RED-S): 6-month randomised controlled trial	Health Education Prevention for Eating	Implementation of a nutrition education	Increased Female Athlete Triad Knowledge	Reducing the Risk of Disordered Eating Among Female Athletes: A Test of Alternative Interventions	Reported eating behavior and attitudes improvement after a nutrition intervention program in a group of young female dancers	Is physical exercise and dietary therapy a feasible alternative to cognitive behavior therapy in treatment of eating disorders? A randomized controlled trial of two group therapies	Healthy Runner Project: a 7-year, multisite nutrition education intervention to reduce bone stress injury incidence in collegiate distance runners	Effects of a 16-Week Digital Intervention on Sports Nutrition Knowledge and Behavior in Female Endurance Athletes with Risk of Relative Energy Deficiency in Sport (REDs)	The implementation and evaluation of a nutrition education programme for university elite athletes	Increasing help-seeking for eating pathology among collegiate athletes: An examination of a novel, customized intervention
[truncated: 25 more rows]
